# Supplementary material for: Strength-ductility synergy in medium-entropy alloys via harnessing trace air in additive manufacturing
Source: Nat Commun. 2026 Apr 29;17:5870. doi: 10.1038/s41467-026-72511-8 (PMC13333971; doi:10.1038/s41467-026-72511-8)
Supplement: Supplementary file 4 — Source Data [file 41467_2026_72511_MOESM4_ESM.xlsx]

## Sheet: Figure 1a
Figure 1a
Ar-AM		AD3-AM		cast
Strain	Stress (MPa)	Strain	Stress (MPa)	Strain	Stress (MPa)
-5.71927e-06	6.85667	-1.2033e-05	4.74794	0.000159179	10.7805
-6.43493e-06	6.90036	-1.00759e-05	4.75993	0.000178058	11.8429
-6.16866e-06	7.08601	-1.0523e-05	4.87142	0.000190838	12.9053
4.59539e-06	7.28242	-4.99477e-06	5.24845	0.000207974	14.024
1.124e-05	8.07854	1.11156e-05	6.28088	0.000224819	15.1427
2.87746e-05	9.11002	2.46175e-05	7.68904	0.000241954	16.3227
5.37432e-05	10.454	5.2023e-05	9.19588	0.000258799	17.4415
7.21027e-05	11.7565	7.05247e-05	10.4199	0.000277966	18.6216
9.41744e-05	13.0326	8.42619e-05	11.5889	0.000297134	19.8018
0.000114524	14.1124	9.95576e-05	12.6168	0.000311944	21.0382
0.000127827	15.0776	0.000114827	13.6921	0.000326755	22.1009
0.000141363	15.9817	0.000131021	14.7512	0.000343889	23.2198
0.000159061	16.8953	0.000146355	15.8192	0.000360731	24.344
0.000172745	17.7956	0.000160358	16.98	0.000377574	25.4017
0.000189365	18.8601	0.00017741	18.1699	0.000394707	26.5821
0.000209137	19.8584	0.000196479	19.2062	0.000409516	27.645
0.000225367	20.8947	0.000207941	20.1894	0.000426648	28.7028
0.000240488	21.8782	0.000222114	21.1629	0.00044349	29.8833
0.000261101	22.8416	0.00023525	22.1014	0.000462654	31.0639
0.000270705	23.7163	0.000249525	23.0998	0.00048385	32.1834
0.00028688	24.605	0.000262005	24.1395	0.000503013	33.364
0.000300496	25.3836	0.000277441	25.1709	0.000515788	34.5446
0.000318034	26.2774	0.000293454	26.2057	0.000530596	35.6077
0.000328272	27.2416	0.00030639	27.353	0.000547436	36.7271
0.000346945	28.2211	0.000325805	28.4932	0.000566598	37.8467
0.000364324	29.2586	0.000340079	29.6478	0.000579372	38.9098
0.000383436	30.2477	0.000353079	30.6586	0.000596211	39.9731
0.000399663	31.1714	0.000368256	31.5346	0.000611018	41.0926
0.000413086	32.2225	0.000380888	32.4535	0.000628146	42.0386
0.000429357	32.9761	0.000394209	33.4863	0.00064092	42.9792
0.000443979	33.9225	0.000411317	34.4981	0.00066008	44.2216
0.000452723	34.8147	0.000424876	35.5262	0.00067895	45.5151
0.000473506	35.6885	0.0004405	36.6092	0.00069811	46.6963
0.000485322	36.5727	0.000459157	37.7477	0.000712914	47.8773
0.00050063	37.6008	0.000474083	38.9123	0.000732073	49.0586
0.000519286	38.5922	0.000488271	39.9901	0.000751232	50.1224
0.000539639	39.6372	0.000506612	41.0147	0.000766036	51.1247
0.000552833	40.6097	0.000521595	41.9544	0.000778808	52.1831
0.000568838	41.4718	0.000533004	42.9296	0.000795643	53.3082
0.000583969	42.403	0.00054876	43.9582	0.000812769	54.4282
0.000597287	43.3021	0.00056346	44.9622	0.000829604	55.5483
0.000611896	44.0324	0.000581733	45.9684	0.00084876	56.6123
0.000628595	44.9789	0.00059981	47.1216	0.000861531	57.7322
0.00063667	45.8369	0.000612561	48.2047	0.000876334	58.796
0.000656652	46.7719	0.000627207	49.3408	0.00089549	59.8601
0.000675185	47.8155	0.000646482	50.411	0.000912323	61.0366
0.000688311	48.8509	0.00066071	51.4831	0.000929447	62.162
0.000705035	49.7922	0.000673069	52.4112	0.000946279	63.221
0.000721074	50.705	0.000689743	53.2805	0.000963402	64.3465
0.000736356	51.5908	0.000702411	54.2123	0.000978203	65.4054
0.000748761	52.4357	0.000716814	55.2377	0.000997357	66.4698
0.000765228	53.3112	0.000733573	56.3387	0.00101	67.5901
0.000776257	54.1348	0.000746018	57.3363	0.00103	68.7157
0.000791838	55.0368	0.000757619	58.4439	0.00105	69.8926
0.000810743	55.9479	0.000778773	59.6769	0.00106	71.0182
0.000824198	57.0319	0.000793548	60.7475	0.00108	72.0773
0.000842393	57.9948	0.00080546	61.7382	0.0011	73.1419
0.000862923	59.0115	0.000821066	62.698	0.00111	74.2624
0.000871635	59.8231	0.000831467	63.6584	0.00113	75.3883
0.000890554	60.7415	0.000841343	64.5586	0.00115	76.5091
0.000905161	61.5644	0.000861908	65.5746	0.00116	77.6299
0.000915739	62.3392	0.000869978	66.6778	0.00118	78.633
0.00092683	63.1537	0.000884642	67.7464	0.00119	79.759
0.00094605	64.1131	0.000902825	68.8773	0.00121	80.8798
0.000956933	65.0561	0.000912054	69.9579	0.00123	81.9446
0.000977223	66.0168	0.000927816	71.0421	0.00125	83.0656
0.000997008	67.0468	0.000940284	72.0442	0.00126	84.1865
0.00101	67.9911	0.000948974	73.0255	0.00128	85.2511
0.00102	68.7843	0.000957061	73.8457	0.00129	86.316
0.00104	69.6845	0.000974735	74.8593	0.00131	87.376
0.00105	70.5153	0.000981016	75.8142	0.00133	88.5023
0.00106	71.397	0.000991565	76.8662	0.00134	89.6235
0.00108	72.2574	0.00101	77.9952	0.00136	90.6834
0.00109	73.1707	0.00102	79.1336	0.00137	91.574
0.00111	74.1428	0.00103	80.1998	0.00139	92.634
0.00113	75.1009	0.00105	81.2103	0.00141	93.8169
0.00114	76.1735	0.00106	82.2304	0.00143	94.9997
0.00116	77.1115	0.00107	83.2092	0.00144	96.1211
0.00118	77.9731	0.00108	84.0793	0.00146	97.1865
0.00119	78.788	0.00109	85.0238	0.00148	98.1902
0.00121	79.6824	0.00111	86.0123	0.00149	99.3727
0.00122	80.5499	0.00112	86.9975	0.00151	100.438
0.00123	81.4288	0.00114	88.2285	0.00153	101.499
0.00125	82.2481	0.00115	89.2846	0.00154	102.625
0.00126	83.2753	0.00117	90.4563	0.00155	103.685
0.00128	84.3663	0.00118	91.4597	0.00157	104.75
0.0013	85.3447	0.0012	92.5237	0.00159	105.816
0.00132	86.2771	0.00121	93.3995	0.00161	106.999
0.00133	87.1898	0.00122	94.3711	0.00162	108.121
0.00135	88.0183	0.00123	95.3231	0.00164	109.125
0.00136	88.8417	0.00125	96.2221	0.00165	110.191
0.00137	89.7505	0.00126	97.3142	0.00167	111.313
0.00139	90.6145	0.00128	98.4313	0.00169	112.379
0.0014	91.5977	0.0013	99.534	0.00171	113.383
0.00142	92.5219	0.00131	100.65	0.00172	114.505
0.00143	93.464	0.00132	101.655	0.00173	115.626
0.00145	94.5061	0.00134	102.6	0.00175	116.754
0.00147	95.4794	0.00135	103.523	0.00177	117.815
0.00148	96.2653	0.00136	104.455	0.00179	118.942
0.0015	97.1418	0.00138	105.432	0.0018	119.947
0.00151	97.9914	0.00139	106.368	0.00182	121.013
0.00152	98.772	0.0014	107.441	0.00183	122.017
0.00154	99.6915	0.00142	108.594	0.00185	123.139
0.00155	100.62	0.00144	109.7	0.00187	124.206
0.00157	101.53	0.00145	110.877	0.00189	125.328
0.00159	102.589	0.00147	111.815	0.0019	126.45
0.0016	103.614	0.00148	112.762	0.00192	127.455
0.00162	104.55	0.00149	113.725	0.00193	128.465
0.00163	105.465	0.00151	114.654	0.00195	129.761
0.00165	106.327	0.00152	115.624	0.00197	131.007
0.00166	107.086	0.00153	116.557	0.00199	132.13
0.00168	107.912	0.00155	117.594	0.002	133.135
0.00169	108.874	0.00156	118.695	0.00202	134.201
0.0017	109.684	0.00158	119.815	0.00203	135.267
0.00172	110.69	0.0016	120.923	0.00205	136.329
0.00174	111.653	0.00161	121.918	0.00207	137.395
0.00175	112.589	0.00163	122.848	0.00208	138.4
0.00177	113.617	0.00164	123.809	0.0021	139.528
0.00178	114.474	0.00165	124.736	0.00212	140.651
0.0018	115.346	0.00166	125.707	0.00213	141.774
0.00181	116.073	0.00168	126.673	0.00215	142.897
0.00182	116.903	0.00169	127.658	0.00217	144.082
0.00184	117.75	0.00171	128.685	0.00218	145.148
0.00185	118.683	0.00173	129.863	0.0022	146.215
0.00187	119.696	0.00174	130.98	0.00222	147.338
0.00189	120.657	0.00175	131.908	0.00224	148.344
0.00191	121.612	0.00177	132.888	0.00225	149.467
0.00192	122.559	0.00178	133.789	0.00227	150.472
0.00194	123.45	0.00179	134.663	0.00229	151.601
0.00195	124.224	0.00181	135.665	0.0023	152.725
0.00196	125.018	0.00182	136.568	0.00232	153.791
0.00198	125.916	0.00183	137.537	0.00233	154.617
0.00199	126.768	0.00185	138.624	0.00235	155.802
0.00201	127.725	0.00186	139.737	0.00237	157.044
0.00202	128.598	0.00188	140.851	0.00238	158.111
0.00204	129.658	0.0019	141.901	0.0024	159.235
0.00205	130.639	0.00191	142.851	0.00242	160.364
0.00207	131.556	0.00192	143.731	0.00244	161.369
0.00209	132.52	0.00194	144.64	0.00245	162.436
0.0021	133.34	0.00195	145.652	0.00246	163.498
0.00212	134.111	0.00196	146.623	0.00248	164.566
0.00213	134.897	0.00198	147.689	0.0025	165.572
0.00214	135.769	0.00199	148.79	0.00251	166.577
0.00216	136.679	0.00201	149.786	0.00253	167.706
0.00217	137.675	0.00202	150.952	0.00255	168.831
0.00219	138.637	0.00204	152.054	0.00257	170.016
0.00221	139.546	0.00205	152.896	0.00258	171.14
0.00222	140.53	0.00206	153.877	0.0026	172.146
0.00224	141.411	0.00208	154.778	0.00261	173.213
0.00225	142.158	0.00209	155.635	0.00263	174.281
0.00226	143.053	0.00211	156.732	0.00265	175.344
0.00228	143.838	0.00212	157.797	0.00266	176.411
0.00229	144.687	0.00214	158.827	0.00268	177.479
0.00231	145.697	0.00215	159.927	0.0027	178.486
0.00232	146.587	0.00217	161.008	0.00271	179.61
0.00234	147.595	0.00218	162.028	0.00273	180.616
0.00236	148.562	0.0022	162.993	0.00274	181.746
0.00237	149.499	0.00221	163.859	0.00276	182.808
0.00239	150.376	0.00223	164.758	0.00278	183.877
0.0024	151.239	0.00224	165.78	0.00279	185.001
0.00241	152.019	0.00225	166.849	0.00281	186.068
0.00243	152.765	0.00227	167.816	0.00283	187.137
0.00244	153.729	0.00229	168.919	0.00284	188.144
0.00246	154.576	0.0023	170.076	0.00286	189.212
0.00248	155.523	0.00232	171.071	0.00287	190.218
0.00249	156.535	0.00233	172.046	0.00289	191.281
0.00251	157.474	0.00235	173.079	0.0029	192.411
0.00252	158.389	0.00236	173.997	0.00292	193.474
0.00254	159.237	0.00237	174.85	0.00294	194.543
0.00255	160.071	0.00239	175.784	0.00296	195.611
0.00257	160.872	0.0024	176.755	0.00297	196.5
0.00258	161.725	0.00242	177.894	0.00298	197.568
0.00259	162.597	0.00243	179	0.003	198.754
0.00261	163.437	0.00244	180.091	0.00302	199.818
0.00262	164.471	0.00246	181.15	0.00304	200.948
0.00264	165.441	0.00247	182.129	0.00305	201.894
0.00266	166.38	0.00249	183.048	0.00307	202.962
0.00267	167.243	0.0025	184.002	0.00308	204.03
0.00269	168.135	0.00251	184.921	0.0031	205.095
0.0027	168.851	0.00253	185.722	0.00312	206.164
0.00271	169.684	0.00254	186.77	0.00314	207.171
0.00273	170.547	0.00256	187.838	0.00315	208.239
0.00275	171.335	0.00257	188.899	0.00317	209.308
0.00276	172.213	0.00259	189.994	0.00318	210.433
0.00277	173.254	0.0026	191.01	0.0032	211.502
0.00279	174.176	0.00262	191.995	0.00322	212.566
0.00281	175.179	0.00263	193.021	0.00323	213.578
0.00282	176.063	0.00264	193.89	0.00325	214.586
0.00284	176.846	0.00265	194.762	0.00326	215.593
0.00285	177.729	0.00267	195.666	0.00328	216.662
0.00287	178.577	0.00268	196.675	0.00329	217.726
0.00288	179.334	0.0027	197.655	0.00331	218.857
0.00289	180.272	0.00271	198.776	0.00333	219.865
0.00291	181.143	0.00272	199.908	0.00334	220.872
0.00293	182.15	0.00274	200.88	0.00336	221.941
0.00294	183.197	0.00276	201.903	0.00338	223.006
0.00296	184.22	0.00277	202.865	0.00339	224.075
0.00298	185.022	0.00278	203.68	0.00341	225.083
0.00299	185.927	0.00279	204.669	0.00342	226.09
0.003	186.691	0.00281	205.59	0.00344	227.159
0.00302	187.519	0.00282	206.536	0.00346	228.168
0.00303	188.317	0.00284	207.621	0.00347	229.181
0.00305	189.194	0.00285	208.756	0.00349	230.306
0.00307	190.144	0.00287	209.828	0.0035	231.314
0.00308	191.132	0.00289	210.894	0.00352	232.322
0.0031	192.135	0.0029	211.772	0.00353	233.33
0.00311	193.093	0.00291	212.747	0.00355	234.343
0.00313	194.027	0.00292	213.694	0.00356	235.351
0.00314	194.835	0.00294	214.613	0.00358	236.416
0.00316	195.641	0.00295	215.447	0.0036	237.429
0.00317	196.486	0.00296	216.458	0.00361	238.493
0.00318	197.343	0.00298	217.505	0.00363	239.507
0.0032	198.253	0.003	218.61	0.00365	240.633
0.00321	199.133	0.00301	219.659	0.00366	241.697
0.00323	200.08	0.00302	220.783	0.00368	242.649
0.00325	201.115	0.00304	221.651	0.0037	243.72
0.00326	202.075	0.00305	222.573	0.00371	244.728
0.00328	202.891	0.00307	223.535	0.00373	245.798
0.0033	203.707	0.00308	224.409	0.00374	246.863
0.0033	204.554	0.00309	225.348	0.00376	247.759
0.00332	205.458	0.00311	226.401	0.00377	248.705
0.00334	206.254	0.00312	227.33	0.00379	249.831
0.00335	207.223	0.00313	228.484	0.00381	251.02
0.00337	208.054	0.00315	229.668	0.00382	252.029
0.00339	209.038	0.00316	230.543	0.00384	253.098
0.0034	210.055	0.00318	231.666	0.00385	254.169
0.00342	211.059	0.00319	232.51	0.00387	255.178
0.00344	211.889	0.00321	233.397	0.00389	256.131
0.00345	212.813	0.00321	234.403	0.00391	257.078
0.00346	213.571	0.00323	235.256	0.00392	258.148
0.00348	214.416	0.00324	236.135	0.00393	259.274
0.00349	215.326	0.00326	237.172	0.00395	260.289
0.00351	216.143	0.00327	238.285	0.00397	261.416
0.00352	216.969	0.00329	239.378	0.00399	262.543
0.00354	218.043	0.0033	240.438	0.004	263.552
0.00356	219.013	0.00332	241.415	0.00402	264.679
0.00357	219.898	0.00333	242.276	0.00404	265.75
0.00359	220.812	0.00334	243.161	0.00405	266.585
0.0036	221.61	0.00336	244.077	0.00406	267.413
0.00361	222.413	0.00337	244.953	0.00408	268.663
0.00362	223.265	0.00338	246.024	0.0041	269.848
0.00364	224.062	0.0034	246.886	0.00412	270.919
0.00366	224.959	0.00341	247.946	0.00413	271.927
0.00367	225.887	0.00343	249.177	0.00415	272.942
0.00369	226.813	0.00345	250.138	0.00417	274.009
0.00371	227.775	0.00346	251.018	0.00418	275.018
0.00372	228.768	0.00347	252.056	0.00419	276.088
0.00374	229.686	0.00349	252.778	0.00421	277.159
0.00375	230.471	0.0035	253.665	0.00423	278.23
0.00376	231.29	0.00351	254.729	0.00424	279.296
0.00378	232.151	0.00353	255.644	0.00426	280.306
0.00379	232.943	0.00354	256.626	0.00428	281.321
0.00381	233.869	0.00356	257.731	0.00429	282.387
0.00382	234.765	0.00357	258.845	0.00431	283.402
0.00384	235.736	0.00359	259.792	0.00432	284.467
0.00386	236.669	0.0036	260.846	0.00434	285.477
0.00387	237.709	0.00362	261.611	0.00436	286.492
0.00389	238.598	0.00363	262.504	0.00437	287.502
0.0039	239.5	0.00364	263.507	0.00439	288.63
0.00392	240.225	0.00366	264.423	0.00441	289.702
0.00393	241.052	0.00367	265.352	0.00442	290.711
0.00395	241.809	0.00369	266.468	0.00444	291.782
0.00396	242.667	0.0037	267.517	0.00445	292.792
0.00398	243.645	0.00372	268.552	0.00447	293.803
0.00399	244.574	0.00373	269.724	0.00448	294.755
0.00401	245.558	0.00375	270.636	0.0045	295.703
0.00402	246.402	0.00376	271.548	0.00452	296.838
0.00404	247.34	0.00377	272.412	0.00454	297.966
0.00406	248.113	0.00378	273.334	0.00455	298.976
0.00407	248.945	0.0038	274.272	0.00457	300.048
0.00408	249.785	0.00381	275.224	0.00458	301.114
0.0041	250.582	0.00383	276.305	0.0046	302.13
0.00411	251.464	0.00384	277.439	0.00462	303.141
0.00413	252.506	0.00386	278.46	0.00463	304.088
0.00415	253.397	0.00387	279.538	0.00465	305.16
0.00416	254.375	0.00389	280.509	0.00466	306.232
0.00418	255.31	0.0039	281.391	0.00468	307.186
0.00419	256.147	0.00391	282.25	0.0047	308.253
0.00421	257.111	0.00392	283.157	0.00471	309.263
0.00422	257.869	0.00393	284.068	0.00473	310.279
0.00423	258.666	0.00395	285.089	0.00474	311.29
0.00425	259.437	0.00397	286.138	0.00476	312.361
0.00426	260.373	0.00398	287.256	0.00477	313.371
0.00428	261.238	0.00399	288.283	0.00479	314.321
0.00429	262.155	0.00401	289.287	0.00481	315.394
0.00431	263.204	0.00402	290.269	0.00482	316.403
0.00433	264.097	0.00404	291.219	0.00483	317.294
0.00435	265.024	0.00405	292.101	0.00485	318.368
0.00436	265.874	0.00406	292.925	0.00487	319.441
0.00437	266.569	0.00408	293.917	0.00489	320.513
0.00438	267.376	0.00409	294.88	0.0049	321.525
0.0044	268.172	0.00411	295.951	0.00492	322.535
0.00441	269.075	0.00412	296.936	0.00493	323.546
0.00443	269.944	0.00414	298.013	0.00495	324.558
0.00445	271.01	0.00415	299.016	0.00497	325.568
0.00446	271.949	0.00417	300.018	0.00498	326.641
0.00448	272.802	0.00418	300.881	0.005	327.714
0.00449	273.67	0.00419	301.875	0.00502	328.724
0.00451	274.51	0.0042	302.692	0.00503	329.736
0.00452	275.302	0.00422	303.592	0.00505	330.747
0.00453	276.043	0.00423	304.621	0.00506	331.762
0.00455	276.854	0.00425	305.649	0.00508	332.774
0.00456	277.694	0.00426	306.768	0.0051	333.785
0.00458	278.702	0.00428	307.792	0.00511	334.796
0.0046	279.598	0.00429	308.791	0.00513	335.808
0.00461	280.627	0.00431	309.688	0.00514	336.819
0.00463	281.509	0.00432	310.576	0.00516	337.835
0.00465	282.379	0.00433	311.525	0.00517	338.903
0.00466	283.225	0.00434	312.363	0.00519	339.919
0.00467	284.01	0.00436	313.328	0.00521	340.931
0.00469	284.824	0.00437	314.269	0.00522	341.943
0.0047	285.662	0.00439	315.276	0.00524	342.953
0.00471	286.539	0.0044	316.478	0.00525	343.964
0.00473	287.456	0.00442	317.419	0.00526	344.919
0.00475	288.427	0.00443	318.376	0.00528	345.931
0.00476	289.449	0.00445	319.405	0.0053	347.004
0.00478	290.263	0.00446	320.27	0.00532	348.016
0.00479	291.214	0.00447	321.139	0.00533	349.027
0.00481	292.087	0.00448	322.151	0.00535	350.039
0.00482	292.867	0.0045	322.987	0.00537	351.057
0.00483	293.669	0.00451	324.005	0.00538	352.006
0.00485	294.425	0.00453	325.042	0.00539	352.723
0.00486	295.302	0.00455	326.187	0.0054	353.792
0.00488	296.341	0.00456	327.196	0.00542	354.928
0.0049	297.202	0.00458	328.214	0.00544	355.941
0.00492	298.193	0.00459	329.141	0.00546	356.952
0.00493	299.145	0.00461	330.084	0.00547	358.025
0.00494	299.997	0.00462	331.002	0.00549	359.037
0.00496	300.806	0.00463	331.764	0.0055	359.992
0.00497	301.563	0.00465	332.656	0.00552	360.944
0.00499	302.458	0.00466	333.697	0.00554	361.9
0.005	303.315	0.00468	334.696	0.00555	362.73
0.00501	304.189	0.00469	335.796	0.00556	363.747
0.00503	305.073	0.00471	336.912	0.00558	364.934
0.00505	305.994	0.00473	337.876	0.0056	366.071
0.00506	307.05	0.00474	338.662	0.00561	367.082
0.00508	307.941	0.00475	339.659	0.00563	368.033
0.0051	308.694	0.00477	340.59	0.00565	369.108
0.00511	309.558	0.00478	341.437	0.00566	370.063
0.00512	310.426	0.00479	342.359	0.00567	370.894
0.00514	311.176	0.00481	343.375	0.00569	371.85
0.00515	312.013	0.00482	344.382	0.00571	372.924
0.00516	312.86	0.00484	345.455	0.00572	373.938
0.00518	313.767	0.00485	346.483	0.00574	374.95
0.00519	314.74	0.00487	347.473	0.00575	376.08
0.00521	315.757	0.00488	348.415	0.00577	377.154
0.00523	316.692	0.00489	349.298	0.00579	378.111
0.00524	317.52	0.00491	350.128	0.0058	379.124
0.00526	318.327	0.00492	351.02	0.00582	380.199
0.00527	319.101	0.00493	351.965	0.00583	381.21
0.00528	319.821	0.00495	352.887	0.00585	382.161
0.0053	320.72	0.00496	353.962	0.00587	383.179
0.00532	321.491	0.00498	354.999	0.00588	384.192
0.00533	322.456	0.00499	356.059	0.0059	385.205
0.00535	323.371	0.00501	357.066	0.00591	386.161
0.00537	324.362	0.00502	358.051	0.00593	387.174
0.00538	325.385	0.00503	358.812	0.00594	388.248
0.00539	326.159	0.00505	359.679	0.00596	389.318
0.00541	326.964	0.00507	360.636	0.00598	390.331
0.00542	327.688	0.00508	361.495	0.00599	391.288
0.00543	328.48	0.00509	362.549	0.00601	392.302
0.00545	329.338	0.00511	363.519	0.00602	393.313
0.00546	330.132	0.00512	364.548	0.00604	394.269
0.00548	331.062	0.00514	365.595	0.00605	395.226
0.00549	332.007	0.00516	366.611	0.00607	396.239
0.00551	332.924	0.00517	367.432	0.00609	397.134
0.00553	333.886	0.00518	368.326	0.0061	398.09
0.00554	334.718	0.0052	369.112	0.00612	399.103
0.00555	335.526	0.00521	370.03	0.00613	399.997
0.00557	336.255	0.00522	370.97	0.00614	400.892
0.00558	337.143	0.00524	371.927	0.00616	401.905
0.00559	337.983	0.00525	372.977	0.00618	402.862
0.00561	338.851	0.00527	374.097	0.00619	403.876
0.00563	339.77	0.00528	375.026	0.00621	404.833
0.00564	340.686	0.0053	376.04	0.00622	405.783
0.00566	341.662	0.00531	376.915	0.00624	406.74
0.00568	342.613	0.00532	377.819	0.00625	407.697
0.00569	343.515	0.00534	378.701	0.00626	408.647
0.0057	344.244	0.00535	379.638	0.00628	409.661
0.00572	345.039	0.00537	380.544	0.0063	410.619
0.00573	345.827	0.00538	381.529	0.00631	411.513
0.00574	346.65	0.00539	382.576	0.00633	412.47
0.00576	347.547	0.00541	383.605	0.00634	413.421
0.00578	348.452	0.00543	384.712	0.00635	414.439
0.00579	349.35	0.00544	385.719	0.00637	415.453
0.00581	350.289	0.00546	386.675	0.00639	416.405
0.00582	351.245	0.00547	387.5	0.0064	417.301
0.00584	352.083	0.00548	388.384	0.00642	418.258
0.00585	352.865	0.0055	389.208	0.00643	419.095
0.00587	353.627	0.00551	390.141	0.00645	420.048
0.00588	354.436	0.00553	391.154	0.00646	421.006
0.00589	355.285	0.00555	392.229	0.00648	421.901
0.00591	356.166	0.00556	393.213	0.00649	422.858
0.00592	357.133	0.00557	394.291	0.00651	423.809
0.00594	358.004	0.00559	395.223	0.00652	424.829
0.00596	358.998	0.0056	396.179	0.00654	425.842
0.00597	359.917	0.00562	397.117	0.00655	426.793
0.00599	360.77	0.00563	397.873	0.00656	427.812
0.006	361.531	0.00564	398.836	0.00658	428.765
0.00601	362.268	0.00566	399.779	0.0066	429.78
0.00603	363.065	0.00568	400.744	0.00662	430.738
0.00604	363.818	0.00569	401.844	0.00663	431.576
0.00606	364.707	0.00571	402.912	0.00664	432.291
0.00607	365.706	0.00573	403.936	0.00666	433.248
0.00609	366.515	0.00573	404.87	0.00667	434.318
0.00611	367.563	0.00574	405.824	0.00668	435.338
0.00612	368.446	0.00576	406.683	0.0067	436.291
0.00613	369.363	0.00577	407.585	0.00671	437.185
0.00615	370.136	0.00578	408.434	0.00673	438.199
0.00616	370.853	0.0058	409.329	0.00674	439.157
0.00617	371.657	0.00581	410.362	0.00676	440.116
0.00619	372.528	0.00582	411.4	0.00678	440.95
0.0062	373.275	0.00583	412.417	0.00679	441.725
0.00622	374.166	0.00585	413.455	0.0068	442.745
0.00624	375.139	0.00586	414.441	0.00682	443.76
0.00625	376.002	0.00588	415.253	0.00683	444.713
0.00626	376.819	0.00589	416.206	0.00685	445.61
0.00628	377.766	0.0059	417.146	0.00686	446.567
0.00629	378.484	0.00591	417.913	0.00688	447.463
0.00631	379.243	0.00593	418.911	0.00689	448.42
0.00632	380.026	0.00594	419.939	0.00691	449.373
0.00633	380.816	0.00596	420.951	0.00693	450.394
0.00635	381.695	0.00597	421.997	0.00694	451.347
0.00637	382.646	0.00598	423.024	0.00695	452.303
0.00638	383.625	0.00599	423.922	0.00697	453.199
0.00639	384.619	0.006	424.879	0.00698	454.157
0.00642	385.428	0.00602	425.733	0.007	454.936
0.00643	386.307	0.00604	426.561	0.00701	455.887
0.00644	387.008	0.00605	427.417	0.00702	456.845
0.00646	387.873	0.00606	428.366	0.00704	457.805
0.00647	388.631	0.00609	429.313	0.00706	458.876
0.00648	389.451	0.0061	430.355	0.00707	459.772
0.0065	390.34	0.00612	431.474	0.00709	460.674
0.00652	391.324	0.00613	432.452	0.0071	461.57
0.00653	392.312	0.00614	433.367	0.00712	462.585
0.00655	393.201	0.00615	434.305	0.00713	463.539
0.00656	394.05	0.00617	435.143	0.00715	464.44
0.00657	394.91	0.00618	436.095	0.00716	465.337
0.00659	395.733	0.00619	436.962	0.00718	466.29
0.00661	396.393	0.0062	437.893	0.00719	467.187
0.00662	397.196	0.00621	438.901	0.00721	468.083
0.00663	397.976	0.00623	439.896	0.00722	468.984
0.00665	398.969	0.00625	440.963	0.00723	469.937
0.00666	399.891	0.00626	442.051	0.00725	470.895
0.00669	400.845	0.00627	442.937	0.00726	471.792
0.0067	401.77	0.00628	443.81	0.00728	472.87
0.00671	402.624	0.00629	444.69	0.0073	473.887
0.00673	403.44	0.00631	445.57	0.00731	474.846
0.00674	404.219	0.00633	446.469	0.00733	475.8
0.00675	405.039	0.00633	447.409	0.00734	476.696
0.00677	405.783	0.00635	448.482	0.00736	477.594
0.00678	406.591	0.00637	449.399	0.00737	478.371
0.0068	407.503	0.00638	450.454	0.00738	479.267
0.00681	408.38	0.0064	451.579	0.0074	480.226
0.00683	409.375	0.00641	452.437	0.00741	481.184
0.00684	410.332	0.00642	453.392	0.00743	482.137
0.00686	411.178	0.00644	454.24	0.00744	483.097
0.00688	411.989	0.00645	455.125	0.00746	484.112
0.00689	412.785	0.00646	455.999	0.00748	485.13
0.00691	413.641	0.00648	456.934	0.00749	486.15
0.00692	414.373	0.00649	457.879	0.00751	487.047
0.00693	415.107	0.0065	458.957	0.00753	487.885
0.00695	415.95	0.00652	460.048	0.00754	488.78
0.00696	416.91	0.00654	461.063	0.00755	489.677
0.00698	417.867	0.00655	461.992	0.00757	490.636
0.007	418.805	0.00656	462.873	0.00758	491.476
0.00701	419.618	0.00658	463.662	0.00759	492.311
0.00702	420.421	0.00658	464.53	0.00761	493.389
0.00704	421.221	0.0066	465.379	0.00763	494.407
0.00705	421.982	0.00661	466.29	0.00764	495.305
0.00706	422.782	0.00663	467.301	0.00766	496.202
0.00708	423.639	0.00664	468.305	0.00767	497.161
0.00709	424.524	0.00666	469.395	0.00769	498.177
0.00711	425.39	0.00667	470.438	0.0077	499.074
0.00713	426.334	0.00669	471.37	0.00772	499.916
0.00714	427.248	0.0067	472.255	0.00773	500.812
0.00716	428.139	0.00671	473.079	0.00774	501.648
0.00717	428.858	0.00673	473.911	0.00776	502.607
0.00718	429.635	0.00674	474.875	0.00778	503.507
0.0072	430.465	0.00675	475.788	0.00779	504.466
0.00721	431.255	0.00677	476.78	0.0078	505.419
0.00722	432.114	0.00679	477.748	0.00782	506.261
0.00724	432.897	0.0068	478.76	0.00784	507.159
0.00726	433.749	0.00681	479.809	0.00785	508.057
0.00727	434.748	0.00683	480.805	0.00786	508.837
0.00729	435.697	0.00684	481.646	0.00788	509.913
0.00731	436.596	0.00685	482.483	0.0079	510.875
0.00732	437.34	0.00686	483.282	0.00791	511.712
0.00733	438.074	0.00688	484.239	0.00793	512.61
0.00734	438.853	0.00689	485.19	0.00794	513.507
0.00736	439.684	0.00691	486.141	0.00796	514.467
0.00737	440.53	0.00692	487.135	0.00797	515.308
0.00739	441.331	0.00694	488.151	0.00799	516.207
0.0074	442.154	0.00695	489.177	0.008	517.042
0.00742	443.125	0.00696	490.092	0.00801	517.822
0.00744	444.047	0.00698	490.983	0.00803	518.784
0.00745	444.987	0.00699	491.835	0.00805	519.744
0.00747	445.732	0.007	492.69	0.00806	520.642
0.00748	446.558	0.00702	493.652	0.00808	521.597
0.00749	447.251	0.00704	494.558	0.00809	522.44
0.0075	448.034	0.00705	495.676	0.00811	523.219
0.00752	448.843	0.00707	496.655	0.00812	523.759
0.00753	449.725	0.00708	497.693	0.00813	524.715
0.00755	450.566	0.00709	498.711	0.00815	525.738
0.00757	451.591	0.00711	499.632	0.00817	526.756
0.00758	452.493	0.00713	500.579	0.00818	527.656
0.0076	453.377	0.00714	501.435	0.0082	528.492
0.00761	454.192	0.00715	502.328	0.00821	529.389
0.00762	454.974	0.00716	503.085	0.00823	530.231
0.00764	455.732	0.00717	504.096	0.00824	531.073
0.00765	456.497	0.00719	505.101	0.00826	531.912
0.00766	457.313	0.00721	506.201	0.00828	532.754
0.00768	458.147	0.00722	507.202	0.00829	533.59
0.0077	459.039	0.00724	508.155	0.0083	534.37
0.00771	460.084	0.00725	509.108	0.00832	535.212
0.00773	460.843	0.00727	510.013	0.00833	535.993
0.00774	461.708	0.00728	510.915	0.00835	536.893
0.00775	462.49	0.00729	511.686	0.00837	537.737
0.00777	463.21	0.0073	512.599	0.00838	538.573
0.00779	463.983	0.00732	513.544	0.0084	539.298
0.00779	464.812	0.00734	514.567	0.00842	540.079
0.00781	465.657	0.00735	515.682	0.00843	541.036
0.00782	466.485	0.00737	516.663	0.00845	541.877
0.00784	467.39	0.00738	517.609	0.00846	542.716
0.00786	468.288	0.0074	518.589	0.00848	543.439
0.00787	469.237	0.00741	519.464	0.00849	544.219
0.00789	470.102	0.00742	520.3	0.00851	545.12
0.0079	470.863	0.00743	521.208	0.00853	545.96
0.00792	471.643	0.00745	522.012	0.00854	546.683
0.00792	472.352	0.00746	522.94	0.00856	547.527
0.00794	473.145	0.00747	523.94	0.00858	548.247
0.00796	473.965	0.00749	524.997	0.00859	549.028
0.00797	474.86	0.0075	526.098	0.00861	549.809
0.00799	475.761	0.00752	527.039	0.00863	550.591
0.008	476.617	0.00754	528.001	0.00864	551.435
0.00802	477.564	0.00755	528.908	0.00866	552.218
0.00803	478.363	0.00756	529.735	0.00868	552.999
0.00805	479.188	0.00757	530.601	0.0087	553.72
0.00806	479.893	0.00759	531.413	0.00872	554.384
0.00807	480.496	0.0076	532.387	0.00873	555.108
0.00808	481.297	0.00761	533.372	0.00875	555.89
0.0081	482.142	0.00763	534.419	0.00876	556.61
0.00811	482.942	0.00764	535.453	0.00878	557.336
0.00813	483.969	0.00766	536.419	0.0088	558.056
0.00815	484.834	0.00767	537.313	0.00882	558.783
0.00816	485.704	0.00768	538.202	0.00883	559.441
0.00818	486.58	0.0077	539.034	0.00885	560.285
0.00819	487.262	0.00771	539.899	0.00887	561.07
0.00821	488.149	0.00772	540.759	0.00889	561.852
0.00822	488.883	0.00774	541.677	0.00891	562.579
0.00823	489.716	0.00775	542.659	0.00892	563.237
0.00824	490.423	0.00776	543.76	0.00894	563.845
0.00826	491.401	0.00778	544.77	0.00896	564.446
0.00828	492.244	0.00779	545.801	0.00897	565.11
0.00829	493.182	0.0078	546.59	0.00899	565.895
0.00831	494.083	0.00782	547.511	0.00902	566.679
0.00832	495.04	0.00783	548.35	0.00904	567.407
0.00833	495.769	0.00784	549.267	0.00906	568.131
0.00835	496.541	0.00786	550.128	0.00908	568.797
0.00836	497.332	0.00787	551.135	0.0091	569.462
0.00838	498.043	0.00789	552.066	0.00911	570.126
0.00839	498.816	0.0079	553.108	0.00913	570.673
0.0084	499.751	0.00792	554.152	0.00916	571.279
0.00842	500.627	0.00793	555.131	0.00917	571.943
0.00844	501.636	0.00795	556.022	0.00919	572.491
0.00845	502.403	0.00796	556.873	0.00921	573.156
0.00847	503.184	0.00797	557.651	0.00923	573.883
0.00848	504.03	0.00798	558.52	0.00925	574.426
0.00849	504.962	0.00799	559.416	0.00927	574.974
0.00851	505.49	0.00801	560.413	0.0093	575.584
0.00852	506.372	0.00803	561.345	0.00932	576.189
0.00853	507.185	0.00804	562.407	0.00934	576.795
0.00855	508.062	0.00805	563.408	0.00936	577.223
0.00857	509.023	0.00807	564.426	0.00938	577.77
0.00859	509.937	0.00808	565.282	0.0094	578.502
0.0086	510.786	0.00809	566.192	0.00943	579.107
0.00862	511.601	0.00811	566.962	0.00944	579.654
0.00863	512.39	0.00812	567.793	0.00947	580.202
0.00864	513.181	0.00813	568.729	0.00949	580.809
0.00866	513.927	0.00815	569.681	0.00951	581.358
0.00867	514.641	0.00816	570.616	0.00953	581.906
0.00868	515.425	0.00818	571.651	0.00955	582.393
0.0087	516.396	0.00819	572.681	0.00958	582.943
0.00871	517.223	0.00821	573.744	0.0096	583.494
0.00873	518.11	0.00822	574.601	0.00963	583.981
0.00875	519.06	0.00823	575.414	0.00965	584.531
0.00876	519.872	0.00824	576.276	0.00967	585.019
0.00878	520.645	0.00825	577.06	0.00969	585.449
0.00879	521.409	0.00827	578	0.00972	585.938
0.0088	522.177	0.00828	578.992	0.00974	586.369
0.00882	522.912	0.00829	579.84	0.01299	613.052
0.00883	523.731	0.00831	580.85	0.01303	613.136
0.00884	524.557	0.00833	581.893	0.01307	613.214
0.00886	525.524	0.00834	582.881	0.0131	613.357
0.00888	526.47	0.00836	583.769	0.01314	613.439
0.00889	527.374	0.00837	584.559	0.01318	613.527
0.00891	528.132	0.00838	585.29	0.01321	613.606
0.00892	528.973	0.0084	586.202	0.01325	613.627
0.00893	529.586	0.00841	587.163	0.01329	613.65
0.00895	530.368	0.00842	588.101	0.01332	613.735
0.00896	531.075	0.00844	589.085	0.01336	613.814
0.00897	531.915	0.00845	590.181	0.0134	613.899
0.00899	532.729	0.00847	591.128	0.01344	613.98
0.00901	533.666	0.00849	592.054	0.01347	614.066
0.00902	534.578	0.0085	593.006	0.01351	614.088
0.00904	535.534	0.00851	593.775	0.01355	614.167
0.00905	536.285	0.00852	594.639	0.01358	614.309
0.00906	537.092	0.00853	595.434	0.01362	614.333
0.00908	537.753	0.00855	596.316	0.01366	614.42
0.00909	538.503	0.00856	597.267	0.0137	614.442
0.00911	539.337	0.00858	598.268	0.01374	614.522
0.00912	540.102	0.00859	599.275	0.01378	614.546
0.00914	540.92	0.00861	600.322	0.01382	614.632
0.00915	541.868	0.00862	601.209	0.01385	614.654
0.00917	542.802	0.00864	602.108	0.01389	614.742
0.00918	543.663	0.00865	602.972	0.01393	614.883
0.0092	544.493	0.00866	603.783	0.01397	614.908
0.00921	545.167	0.00867	604.716	0.01401	614.988
0.00923	545.902	0.00869	605.61	0.01404	614.954
0.00924	546.639	0.0087	606.535	0.01408	614.917
0.00925	547.488	0.00872	607.56	0.01412	614.88
0.00927	548.298	0.00874	608.616	0.01416	615.025
0.00928	549.151	0.00875	609.604	0.0142	615.166
0.0093	550.023	0.00877	610.531	0.01424	615.191
0.00931	550.949	0.00878	611.416	0.01428	615.096
0.00933	551.902	0.00879	612.322	0.01431	615.056
0.00935	552.611	0.0088	613.171	0.01435	615.319
0.00936	553.417	0.00882	613.94	0.01439	615.526
0.00937	554.099	0.00883	614.854	0.01443	615.55
0.00939	554.854	0.00885	615.783	0.01447	615.512
0.0094	555.634	0.00886	616.846	0.01451	615.481
0.00942	556.456	0.00887	617.764	0.01455	615.561
0.00943	557.301	0.00889	618.769	0.01459	615.648
0.00944	558.218	0.0089	619.736	0.01463	615.729
0.00946	559.108	0.00892	620.583	0.01467	615.754
0.00948	559.969	0.00893	621.475	0.01471	615.78
0.00949	560.734	0.00894	622.307	0.01475	615.867
0.0095	561.49	0.00895	623.178	0.01479	615.891
0.00952	562.188	0.00897	624.01	0.01484	615.918
0.00953	562.959	0.00899	624.914	0.01487	615.878
0.00954	563.726	0.009	625.958	0.01491	615.901
0.00956	564.537	0.00901	626.928	0.01495	615.928
0.00957	565.38	0.00903	627.954	0.01499	616.014
0.00959	566.268	0.00904	628.878	0.01503	616.039
0.00961	567.141	0.00906	629.715	0.01507	616.065
0.00962	568.054	0.00907	630.563	0.01511	616.027
0.00963	568.864	0.00908	631.468	0.01515	616.176
0.00965	569.518	0.0091	632.264	0.0152	616.259
0.00966	570.29	0.00911	633.24	0.01524	616.283
0.00968	571.014	0.00912	634.121	0.01527	616.307
0.0097	571.811	0.00914	634.981	0.01532	616.277
0.00971	572.602	0.00915	636.163	0.01536	616.362
0.00972	573.509	0.00917	637.109	0.0154	616.449
0.00974	574.294	0.00918	637.955	0.01544	616.41
0.00975	575.261	0.0092	638.891	0.01548	616.436
0.00977	576.128	0.00921	639.752	0.01552	616.459
0.00979	576.853	0.00922	640.635	0.01556	616.429
0.0098	577.613	0.00924	641.501	0.01561	616.454
0.00981	578.353	0.00925	642.344	0.01565	616.48
0.00983	579.051	0.00926	643.201	0.01569	616.505
0.00984	579.787	0.00928	644.276	0.01573	616.531
0.00986	580.553	0.00929	645.228	0.01577	616.493
0.00987	581.411	0.00931	646.234	0.01581	616.518
0.00988	582.324	0.00932	647.172	0.01585	616.663
0.0099	583.221	0.00933	648.044	0.01589	616.808
0.00992	583.996	0.00935	648.734	0.01593	616.834
0.00993	584.806	0.00936	649.642	0.01598	616.805
0.00995	585.546	0.00937	650.485	0.01602	616.83
0.00996	586.179	0.00939	651.301	0.01606	616.792
0.00997	587.03	0.0094	652.221	0.0161	616.819
0.00999	587.748	0.00942	653.24	0.01615	616.845
0.01	588.54	0.00943	654.228	0.01619	616.871
0.01002	589.458	0.00945	655.24	0.01623	616.84
0.01004	590.345	0.00946	656.184	0.01627	616.923
0.01005	591.202	0.00948	657.014	0.01631	616.949
0.01007	592.095	0.00949	657.861	0.01636	616.794
0.01008	592.85	0.0095	658.73	0.0164	616.882
0.0101	593.499	0.00952	659.568	0.01644	617.091
0.01011	594.3	0.00953	660.522	0.01649	617.174
0.01013	594.963	0.00954	661.371	0.01653	617.144
0.01014	595.647	0.00956	662.293	0.01657	617.108
0.01016	596.548	0.00958	663.42	0.01661	617.013
0.01017	597.431	0.00959	664.389	0.01665	617.036
0.01019	598.203	0.00961	665.309	0.0167	617.002
0.0102	599.04	0.00962	666.191	0.01674	617.092
0.01022	599.895	0.00963	667.075	0.01678	617.119
0.01023	600.635	0.00965	667.742	0.01682	617.024
0.01025	601.356	0.00966	668.629	0.01687	617.052
0.01026	602.033	0.00968	669.57	0.01691	617.26
0.01028	602.685	0.00969	670.442	0.01695	617.406
0.01029	603.426	0.00971	671.387	0.017	617.434
0.01031	604.214	0.00972	672.421	0.01705	617.4
0.01032	605.058	0.00974	673.294	0.01709	617.307
0.01034	606.031	0.00975	674.264	0.01713	617.332
0.01036	606.866	0.00976	675.079	0.01717	617.422
0.01037	607.634	0.00977	675.923	0.01722	617.449
0.01039	608.41	0.00978	676.842	0.01726	617.293
0.0104	609.095	0.00979	677.663	0.0173	617.015
0.01042	609.744	0.0098	678.545	0.01734	617.224
0.01043	610.436	0.00982	679.508	0.01739	617.429
0.01044	611.128	0.00982	680.463	0.01743	617.581
0.01046	611.863	0.00984	681.457	0.01748	617.61
0.01048	612.737	0.00985	682.419	0.01753	617.64
0.01049	613.626	0.00986	683.384	0.01757	617.603
0.01051	614.336	0.00988	684.134	0.01761	617.508
0.01053	615.241	0.00989	685.031	0.01765	617.417
0.01054	615.917	0.00991	685.856	0.01769	617.26
0.01056	616.588	0.00992	686.617	0.01774	617.286
0.01057	617.328	0.00993	687.6	0.01778	617.497
0.01059	618.096	0.00994	688.534	0.01783	617.645
0.0106	618.658	0.00996	689.411	0.01787	617.61
0.01062	619.439	0.00997	690.425	0.01792	617.579
0.01064	620.243	0.00999	691.36	0.01796	617.606
0.01065	621.04	0.01	692.268	0.01801	617.634
0.01067	621.804	0.01001	693.181	0.01805	617.599
0.01069	622.532	0.01003	693.95	0.01809	617.626
0.0107	623.259	0.01004	694.718	0.01814	617.653
0.01071	623.91	0.01005	695.639	0.01818	617.623
0.01073	624.518	0.01006	696.47	0.01823	617.468
0.01075	625.202	0.01008	697.359	0.01827	617.494
0.01076	625.915	0.01009	698.411	0.01832	617.524
0.01078	626.646	0.01011	699.36	0.01836	617.614
0.0108	627.346	0.01012	700.292	0.01841	617.581
0.01081	628.231	0.01013	701.238	0.01845	617.607
0.01083	628.983	0.01015	702.104	0.0185	617.578
0.01085	629.699	0.01016	702.888	0.01854	617.606
0.01086	630.4	0.01017	703.691	0.01859	617.633
0.01088	631.057	0.01018	704.518	0.01863	617.661
0.01089	631.706	0.0102	705.379	0.01867	617.624
0.01091	632.358	0.01021	706.428	0.01871	617.53
0.01092	632.985	0.01022	707.312	0.01876	617.615
0.01094	633.725	0.01024	708.292	0.0188	617.704
0.01096	634.446	0.01026	709.227	0.01884	617.731
0.01098	635.247	0.01027	710.167	0.01889	617.76
0.01099	635.998	0.01029	711.064	0.01894	617.788
0.01101	636.699	0.0103	711.987	0.01899	617.818
0.01103	637.325	0.01031	712.804	0.01903	617.783
0.01104	637.956	0.01032	713.497	0.01907	617.809
0.01106	638.586	0.01033	714.495	0.01911	617.836
0.01108	639.2	0.01035	715.405	0.01916	617.807
0.01109	639.778	0.01036	716.374	0.01921	617.773
0.01111	640.489	0.01038	717.387	0.01925	617.743
0.01112	641.191	0.01039	718.297	0.01929	617.705
0.01115	641.983	0.01041	719.194	0.01934	617.733
0.01116	642.754	0.01042	720.1	0.01939	617.764
0.01118	643.407	0.01043	720.889	0.01943	617.855
0.01119	643.984	0.01045	721.684	0.01947	617.818
0.01121	644.599	0.01046	722.606	0.01952	617.844
0.01123	645.142	0.01047	723.498	0.01956	617.815
0.01125	645.795	0.01049	724.449	0.01961	617.843
0.01126	646.434	0.0105	725.476	0.01965	617.928
0.01128	647.059	0.01052	726.408	0.0197	617.898
0.0113	647.736	0.01053	727.333	0.01974	617.864
0.01132	648.509	0.01055	728.202	0.01979	617.771
0.01134	649.213	0.01056	729.105	0.01983	617.74
0.01135	649.794	0.01057	729.886	0.01987	617.704
0.01137	650.431	0.01058	730.789	0.01992	617.675
0.01139	650.903	0.0106	731.582	0.01996	617.702
0.01141	651.458	0.01061	732.408	0.02001	617.788
0.01142	652.053	0.01062	733.401	0.02005	617.879
0.01144	652.666	0.01064	734.421	0.02009	617.841
0.01146	653.269	0.01066	735.4	0.02014	617.81
0.01148	653.921	0.01067	736.325	0.02018	617.777
0.0115	654.534	0.01068	737.137	0.02023	617.926
0.01152	655.281	0.0107	738.017	0.02027	617.953
0.01153	655.905	0.01071	738.842	0.02032	617.98
0.01155	656.386	0.01072	739.658	0.02036	617.889
0.01157	656.889	0.01074	740.441	0.02041	617.852
0.01158	657.452	0.01075	741.412	0.02045	617.823
0.01161	657.99	0.01076	742.292	0.0205	617.789
0.01162	658.594	0.01078	743.254	0.02055	617.881
0.01164	659.184	0.01079	744.283	0.02059	617.846
0.01167	659.856	0.01081	745.237	0.02064	617.936
0.01168	660.431	0.01082	746.061	0.02068	617.902
0.0117	661.077	0.01083	746.929	0.02072	617.929
0.01172	661.648	0.01085	747.73	0.02077	617.899
0.01175	662.234	0.01086	748.561	0.02082	617.929
0.01176	662.716	0.01088	749.448	0.02086	617.957
0.01178	663.091	0.01089	750.279	0.02091	617.984
0.0118	663.641	0.0109	751.226	0.02095	617.894
0.01181	664.129	0.01091	752.149	0.021	617.858
0.01184	664.718	0.01093	753.21	0.02104	617.829
0.01186	665.29	0.01095	754.124	0.02109	617.857
0.01187	665.869	0.01096	754.993	0.02113	617.941
0.0119	666.452	0.01097	755.831	0.02118	617.968
0.01192	666.911	0.01099	756.591	0.02122	617.878
0.01194	667.396	0.01099	757.509	0.02127	617.906
0.01196	667.853	0.01101	758.301	0.02131	617.875
0.01197	668.251	0.01103	759.142	0.02136	617.903
0.01199	668.787	0.01104	760.1	0.0214	617.99
0.01201	669.234	0.01105	760.993	0.02145	617.962
0.01204	669.804	0.01107	761.918	0.02149	617.805
0.01205	670.365	0.01108	762.931	0.02154	617.832
0.01208	670.865	0.0111	763.754	0.02159	617.925
0.0121	671.367	0.01111	764.608	0.02163	617.952
0.01212	671.923	0.01112	765.479	0.02168	617.855
0.01214	672.329	0.01113	766.23	0.02172	617.825
0.01216	672.73	0.01115	767.135	0.02177	617.912
0.01218	673.086	0.01116	768.145	0.02181	617.939
0.0122	673.457	0.01118	768.993	0.02186	617.968
0.01222	673.9	0.01119	769.906	0.02191	617.998
0.01224	674.378	0.01121	770.912	0.02195	618.026
0.01226	674.831	0.01122	771.901	0.022	618.056
0.01229	675.332	0.01124	772.758	0.02205	617.965
0.01231	675.786	0.01125	773.633	0.02209	617.872
0.01233	676.206	0.01126	774.445	0.02214	617.843
0.01235	676.636	0.01127	775.196	0.02218	617.807
0.01237	677.056	0.01129	776.051	0.02223	617.834
0.01239	677.323	0.0113	777.069	0.02227	617.862
0.01241	677.611	0.01132	777.901	0.02232	617.77
0.01244	678.005	0.01133	778.921	0.02236	617.676
0.01246	678.415	0.01135	779.722	0.02241	617.826
0.01248	678.838	0.01136	780.752	0.02245	617.855
0.0125	679.309	0.01138	781.596	0.0225	617.883
0.01253	679.656	0.01139	782.498	0.02255	618.033
0.01255	680.071	0.0114	783.219	0.02259	618.004
0.01257	680.372	0.01141	784.11	0.02264	617.792
0.01259	680.595	0.01143	784.856	0.02268	617.572
0.01262	680.932	0.01145	785.78	0.02272	617.782
0.01264	681.266	0.01146	786.832	0.02277	617.874
0.01266	681.535	0.01148	787.73	0.02282	617.962
0.01268	681.949	0.01149	788.647	0.02287	617.933
0.01271	682.373	0.01151	789.64	0.02291	617.835
0.01273	682.786	0.01152	790.462	0.02296	617.864
0.01275	683.093	0.01154	791.252	0.023	617.891
0.01278	683.396	0.01155	792.095	0.02305	617.862
0.0128	683.69	0.01156	792.864	0.02309	617.827
0.01282	683.967	0.01157	793.744	0.02314	617.921
0.01285	684.237	0.01159	794.627	0.02319	617.887
0.01287	684.348	0.0116	795.504	0.02324	617.858
0.0129	684.717	0.01162	796.51	0.02328	617.766
0.01292	685.035	0.01163	797.446	0.02333	617.793
0.01295	685.354	0.01164	798.352	0.02337	617.638
0.01297	685.694	0.01166	799.179	0.02341	617.606
0.01299	686.022	0.01167	800.086	0.02346	617.756
0.01302	686.146	0.01168	800.776	0.02351	617.844
0.01305	686.397	0.0117	801.618	0.02355	617.814
0.01307	686.6	0.01171	802.482	0.0236	617.779
0.01309	686.831	0.01172	803.377	0.02365	617.807
0.01312	687.022	0.01174	804.302	0.02369	617.778
0.01314	687.214	0.01175	805.257	0.02374	617.808
0.01317	687.418	0.01177	806.075	0.02379	617.774
0.01319	687.788	0.01178	807.011	0.02383	617.681
0.01322	688.025	0.0118	807.916	0.02388	617.646
0.01325	688.265	0.01181	808.771	0.02392	617.616
0.01327	688.532	0.01183	809.578	0.02397	617.703
0.0133	688.672	0.01184	810.362	0.02401	617.852
0.01332	688.774	0.01185	811.175	0.02406	617.824
0.01335	688.941	0.01187	812.102	0.02411	617.79
0.01337	689.059	0.01188	813.098	0.02415	617.761
0.0134	689.262	0.0119	814.016	0.0242	617.79
0.01342	689.487	0.01191	814.902	0.02425	617.757
0.01345	689.717	0.01192	815.84	0.02429	617.785
0.01348	689.991	0.01194	816.658	0.02434	617.755
0.01351	690.251	0.01195	817.491	0.02438	617.72
0.01353	690.412	0.01196	818.288	0.02443	617.627
0.01356	690.443	0.01197	819.08	0.02448	617.599
0.01359	690.591	0.01198	819.895	0.02453	617.63
0.01361	690.677	0.012	820.817	0.02457	617.594
0.01364	690.786	0.01201	821.68	0.02462	617.623
0.01367	690.873	0.01203	822.678	0.02467	617.653
0.0137	691.05	0.01204	823.597	0.02471	617.68
0.01373	691.273	0.01205	824.459	0.02475	617.65
0.01375	691.526	0.01206	825.316	0.0248	617.679
0.01378	691.722	0.01208	826.164	0.02485	617.709
0.01381	691.696	0.01209	826.892	0.02489	617.489
0.01384	691.815	0.0121	827.696	0.02494	617.459
0.01386	691.832	0.01211	828.521	0.02498	617.667
0.01389	691.985	0.01213	829.394	0.02503	617.695
0.01392	692.058	0.01214	830.265	0.02508	617.726
0.01395	692.129	0.01216	831.223	0.02513	617.697
0.01398	692.247	0.01217	832.095	0.02517	617.726
0.01401	692.504	0.01219	832.946	0.02522	617.691
0.01404	692.641	0.0122	833.806	0.02527	617.663
0.01407	692.79	0.01221	834.584	0.02531	617.628
0.0141	692.802	0.01223	835.366	0.02536	617.656
0.01413	692.819	0.01223	836.128	0.02541	617.629
0.01416	692.853	0.01225	836.916	0.02545	617.659
0.01418	692.895	0.01226	837.733	0.0255	617.625
0.01421	693.034	0.01227	838.558	0.02555	617.533
0.01424	693.074	0.01229	839.539	0.0256	617.505
0.01427	693.132	0.0123	840.424	0.02564	617.531
0.0143	693.303	0.01232	841.247	0.02569	617.561
0.01433	693.422	0.01233	842.013	0.02573	617.468
0.01436	693.51	0.01234	842.687	0.02578	617.434
0.01439	693.54	0.01235	843.542	0.02582	617.462
0.01442	693.578	0.01237	844.296	0.02587	617.428
0.01445	693.589	0.01238	845.081	0.02592	617.457
0.01448	693.519	0.01239	845.857	0.02596	617.486
0.01451	693.565	0.0124	846.616	0.02601	617.578
0.01454	693.692	0.01241	847.498	0.02606	617.67
0.01457	693.749	0.01243	848.384	0.0261	617.636
0.01461	693.822	0.01244	849.159	0.02615	617.602
0.01464	694.023	0.01246	849.982	0.0262	617.511
0.01467	694.127	0.01246	850.661	0.02625	617.539
0.0147	694.074	0.01248	851.406	0.02629	617.57
0.01473	694.097	0.01249	852.199	0.02634	617.541
0.01476	694.027	0.0125	852.99	0.02639	617.57
0.01479	693.976	0.01252	853.716	0.02644	617.658
0.01482	693.993	0.01252	854.548	0.02649	617.687
0.01486	693.997	0.01254	855.463	0.02653	617.717
0.01489	694	0.01255	856.243	0.02658	617.747
0.01491	694.191	0.01256	857.039	0.02663	617.537
0.01495	694.238	0.01258	857.863	0.02668	617.446
0.01499	694.329	0.01259	858.476	0.02673	617.596
0.01502	694.342	0.0126	859.142	0.02677	617.624
0.01505	694.302	0.01261	859.917	0.02682	617.475
0.01508	694.192	0.01262	860.659	0.02687	617.319
0.01511	694.214	0.01263	861.384	0.02692	617.35
0.01514	694.241	0.01264	862.213	0.02696	617.379
0.01517	694.213	0.01266	863.002	0.02701	617.285
0.0152	694.251	0.01267	863.887	0.02705	617.314
0.01524	694.354	0.01268	864.641	0.0271	617.344
0.01528	694.384	0.0127	865.291	0.02715	617.373
0.0153	694.517	0.0127	866.017	0.0272	617.403
0.01534	694.373	0.01271	866.738	0.02725	617.433
0.01537	694.324	0.01273	867.438	0.02729	617.398
0.0154	694.356	0.01274	868.175	0.02734	617.429
0.01543	694.223	0.01275	869.018	0.02739	617.338
0.01547	694.202	0.01276	869.817	0.02743	617.366
0.0155	694.285	0.01278	870.621	0.02748	617.396
0.01553	694.357	0.01279	871.532	0.02753	617.369
0.01557	694.36	0.0128	872.236	0.02758	617.397
0.0156	694.358	0.01281	872.978	0.02763	617.365
0.01563	694.417	0.01282	873.598	0.02768	617.396
0.01567	694.393	0.01284	874.274	0.02772	617.366
0.0157	694.381	0.01284	874.941	0.02777	617.395
0.01573	694.225	0.01286	875.725	0.02782	617.362
0.01576	694.171	0.01287	876.527	0.02787	617.391
0.01579	694.151	0.01288	877.337	0.02792	617.301
0.01583	694.163	0.0129	878.104	0.02796	617.145
0.01586	694.209	0.01291	878.888	0.028	616.992
0.01589	694.306	0.01292	879.718	0.02805	617.143
0.01593	694.31	0.01293	880.43	0.0281	617.296
0.01597	694.215	0.01295	881.09	0.02815	617.327
0.016	694.277	0.01296	881.709	0.0282	617.234
0.01603	694.266	0.01297	882.422	0.02825	617.263
0.01607	693.999	0.01298	883.102	0.02829	617.107
0.01609	693.918	0.01299	883.875	0.02834	616.957
0.01613	693.882	0.01301	884.737	0.02838	617.107
0.01617	693.91	0.01302	885.519	0.02844	617.259
0.0162	693.99	0.01303	886.309	0.02848	617.289
0.01623	693.982	0.01305	887.06	0.02853	617.255
0.01627	694.017	0.01306	887.793	0.02858	617.227
0.0163	694.076	0.01307	888.48	0.02863	617.193
0.01634	694.053	0.01309	889.164	0.02867	617.163
0.01637	693.947	0.0131	889.826	0.02872	617.129
0.0164	693.837	0.01311	890.539	0.02877	617.101
0.01644	693.721	0.01312	891.349	0.02881	617.13
0.01647	693.746	0.01314	892.144	0.02886	617.098
0.01651	693.77	0.01315	892.981	0.02891	617.128
0.01654	693.749	0.01316	893.756	0.02896	617.158
0.01658	693.8	0.01317	894.425	0.029	617.185
0.01661	693.856	0.01318	895.224	0.02905	617.094
0.01665	693.758	0.01319	895.905	0.0291	617.002
0.01668	693.787	0.0132	896.566	0.02915	616.967
0.01671	693.661	0.01321	897.231	0.02919	616.938
0.01675	693.574	0.01323	897.941	0.02924	616.905
0.01678	693.383	0.01324	898.75	0.02929	616.934
0.01681	693.357	0.01325	899.62	0.02934	616.963
0.01685	693.32	0.01326	900.456	0.02938	616.934
0.01688	693.337	0.01327	901.187	0.02943	616.963
0.01692	693.418	0.01329	901.932	0.02948	616.929
0.01696	693.414	0.0133	902.591	0.02952	616.899
0.01699	693.371	0.01331	903.276	0.02957	616.93
0.01702	693.355	0.01332	903.887	0.02962	616.96
0.01706	693.255	0.01333	904.594	0.02966	616.988
0.01709	693.198	0.01334	905.291	0.02971	616.954
0.01712	693.198	0.01335	906.066	0.02976	616.983
0.01716	693.038	0.01337	906.914	0.02981	616.893
0.01719	693.115	0.01338	907.765	0.02985	616.92
0.01722	693.145	0.0134	908.478	0.0299	616.95
0.01727	693.17	0.01341	909.217	0.02995	616.915
0.0173	693.202	0.01342	909.971	0.02999	616.885
0.01734	693.216	0.01343	910.635	0.03004	616.851
0.01737	693.164	0.01344	911.336	0.03009	616.824
0.0174	692.919	0.01346	911.983	0.03014	616.853
0.01744	692.952	0.01347	912.697	0.03019	616.884
0.01747	692.83	0.01348	913.481	0.03023	616.912
0.0175	692.712	0.01349	914.313	0.03028	616.878
0.01754	692.729	0.01351	915.139	0.03032	616.848
0.01758	692.713	0.01352	915.949	0.03037	616.815
0.01761	692.759	0.01354	916.643	0.03042	616.844
0.01765	692.842	0.01355	917.337	0.03047	616.751
0.01768	692.75	0.01356	918.013	0.03051	616.536
0.01772	692.698	0.01357	918.626	0.03056	616.687
0.01775	692.657	0.01358	919.262	0.03061	616.716
0.01779	692.5	0.01359	919.962	0.03065	616.687
0.01782	692.455	0.01361	920.681	0.0307	616.716
0.01785	692.415	0.01362	921.482	0.03074	616.744
0.01789	692.33	0.01364	922.324	0.03079	616.773
0.01793	692.41	0.01365	923.066	0.03084	616.861
0.01796	692.44	0.01366	923.743	0.03089	616.831
0.018	692.464	0.01367	924.429	0.03093	616.734
0.01803	692.416	0.01368	925.096	0.03098	616.706
0.01807	692.293	0.01369	925.781	0.03103	616.671
0.0181	692.24	0.01371	926.519	0.03108	616.702
0.01814	692.126	0.01372	927.156	0.03113	616.794
0.01817	692.002	0.01373	927.904	0.03117	616.701
0.01821	692.018	0.01375	928.677	0.03122	616.609
0.01824	691.902	0.01376	929.527	0.03127	616.638
0.01828	692.007	0.01377	930.281	0.03131	616.725
0.01831	691.969	0.01379	930.908	0.03136	616.82
0.01835	692.066	0.0138	931.503	0.03141	616.786
0.01838	692.024	0.01381	932.202	0.03146	616.758
0.01842	691.876	0.01382	932.816	0.0315	616.601
0.01846	691.845	0.01383	933.513	0.03155	616.443
0.01849	691.778	0.01385	934.162	0.0316	616.536
0.01853	691.735	0.01386	934.877	0.03165	616.689
0.01856	691.679	0.01387	935.665	0.0317	616.662
0.01859	691.656	0.01389	936.419	0.03175	616.691
0.01864	691.563	0.0139	937.166	0.03179	616.656
0.01867	691.633	0.01391	937.879	0.03184	616.749
0.01871	691.736	0.01392	938.526	0.03189	616.717
0.01875	691.644	0.01394	939.12	0.03194	616.746
0.01878	691.564	0.01395	939.79	0.03199	616.777
0.01881	691.495	0.01396	940.424	0.03204	616.686
0.01885	691.422	0.01397	941.078	0.03208	616.714
0.01888	691.269	0.01398	941.818	0.03213	616.622
0.01892	691.34	0.01399	942.587	0.03217	616.528
0.01896	691.233	0.014	943.325	0.03222	616.493
0.01899	691.3	0.01401	944.039	0.03227	616.523
0.01903	691.317	0.01403	944.731	0.03232	616.554
0.01907	691.305	0.01404	945.339	0.03236	616.525
0.0191	691.326	0.01405	945.927	0.03241	616.554
0.01914	691.234	0.01406	946.537	0.03246	616.643
0.01918	691.11	0.01407	947.169	0.03251	616.673
0.01921	691.023	0.01408	947.863	0.03256	616.646
0.01924	690.98	0.0141	948.538	0.03261	616.611
0.01928	690.899	0.01411	949.219	0.03266	616.584
0.01931	690.923	0.01412	950.039	0.0327	616.612
0.01935	690.949	0.01414	950.74	0.03275	616.579
0.01939	690.913	0.01415	951.394	0.0328	616.61
0.01943	690.926	0.01416	952.009	0.03285	616.58
0.01946	690.907	0.01417	952.526	0.03289	616.483
0.0195	690.835	0.01419	953.205	0.03294	616.513
0.01953	690.761	0.0142	953.787	0.03299	616.486
0.01957	690.571	0.01421	954.381	0.03304	616.515
0.01961	690.453	0.01423	955.137	0.03309	616.482
0.01964	690.486	0.01424	955.912	0.03314	616.511
0.01967	690.463	0.01425	956.514	0.03319	616.42
0.01972	690.499	0.01427	957.257	0.03323	616.391
0.01975	690.5	0.01428	957.88	0.03328	616.419
0.01979	690.493	0.0143	958.599	0.03333	616.386
0.01982	690.428	0.01431	959.044	0.03338	616.415
0.01986	690.388	0.01432	959.661	0.03343	616.445
0.01989	690.318	0.01433	960.299	0.03347	616.418
0.01993	690.175	0.01434	960.919	0.03352	616.384
0.01997	690.144	0.01436	961.604	0.03357	616.414
0.02	690.072	0.01437	962.273	0.03362	616.322
0.02004	690.128	0.01438	962.947	0.03367	616.351
0.02007	690.077	0.0144	963.66	0.03371	616.381
0.02011	690.155	0.01441	964.169	0.03376	616.409
0.02015	690.145	0.01442	964.935	0.03381	616.439
0.02018	690.075	0.01443	965.432	0.03386	616.41
0.02022	690.019	0.01445	965.923	0.0339	616.376
0.02026	689.894	0.01446	966.449	0.03395	616.282
0.02029	689.786	0.01447	967.14	0.034	616.25
0.02033	689.627	0.01449	967.783	0.03405	616.279
0.02036	689.594	0.01451	968.472	0.03409	616.308
0.0204	689.573	0.01452	969.169	0.03414	616.28
0.02044	689.669	0.01453	969.803	0.03419	616.309
0.02048	689.62	0.01455	970.377	0.03424	616.339
0.02051	689.632	0.01455	970.95	0.03429	616.306
0.02054	689.542	0.01457	971.485	0.03433	616.333
0.02059	689.525	0.01458	971.972	0.03438	616.304
0.02062	689.49	0.01459	972.518	0.03443	616.334
0.02065	689.387	0.01461	973.114	0.03447	616.3
0.02069	689.24	0.01463	973.796	0.03452	616.272
0.02072	689.297	0.01464	974.457	0.03457	616.301
0.02076	689.283	0.01466	975.062	0.03462	616.329
0.0208	689.292	0.01467	975.738	0.03466	616.295
0.02084	689.309	0.01468	976.253	0.03471	616.268
0.02087	689.298	0.0147	976.888	0.03476	616.234
0.02091	689.272	0.01471	977.368	0.03481	616.262
0.02095	689.182	0.01472	977.861	0.03486	616.293
0.02098	689.005	0.01474	978.361	0.03491	616.201
0.02102	688.968	0.01475	978.908	0.03495	616.167
0.02105	688.831	0.01476	979.595	0.035	616.196
0.02109	688.876	0.01478	980.286	0.03505	616.165
0.02113	688.802	0.0148	980.841	0.03509	616.131
0.02116	688.867	0.01481	981.461	0.03514	616.16
0.0212	688.842	0.01483	981.971	0.03519	616.19
0.02124	688.868	0.01485	982.452	0.03524	616.219
0.02127	688.777	0.01486	982.977	0.03528	616.248
0.02131	688.703	0.01487	983.47	0.03533	616.157
0.02135	688.628	0.01489	983.97	0.03538	616.127
0.02138	688.551	0.0149	984.457	0.03542	616.214
0.02142	688.436	0.01492	985.054	0.03547	616.244
0.02145	688.416	0.01494	985.668	0.03552	616.216
0.02149	688.426	0.01495	986.257	0.03557	616.182
0.02152	688.482	0.01497	986.798	0.03562	616.153
0.02156	688.515	0.01499	987.323	0.03566	616.182
0.0216	688.557	0.015	987.801	0.03571	616.148
0.02164	688.458	0.01502	988.296	0.03576	616.118
0.02168	688.359	0.01504	988.777	0.03581	616.147
0.02171	688.318	0.01505	989.275	0.03585	616.177
0.02175	688.239	0.01506	989.76	0.0359	616.143
0.02178	688.069	0.01508	990.294	0.03595	616.107
0.02182	688.045	0.0151	990.957	0.03599	616.136
0.02185	688.088	0.01512	991.535	0.03604	616.166
0.02189	688.038	0.01513	992.04	0.03609	616.139
0.02193	688.157	0.01514	992.485	0.03614	616.106
0.02197	688.153	0.01516	992.937	0.03619	616.075
0.02201	688.071	0.01518	993.364	0.03623	616.161
0.02204	688.001	0.01519	993.784	0.03628	616.133
0.02208	687.902	0.01521	994.241	0.03633	616.099
0.02211	687.92	0.01523	994.723	0.03637	616.127
0.02214	687.77	0.01524	995.276	0.03642	616.099
0.02218	687.697	0.01526	995.771	0.03647	616.129
0.02222	687.671	0.01528	996.242	0.03652	616.093
0.02226	687.699	0.01529	996.746	0.03656	616.064
0.02229	687.776	0.01531	997.094	0.03661	616.093
0.02234	687.752	0.01533	997.587	0.03666	616.122
0.02237	687.677	0.01534	997.948	0.03671	616.089
0.0224	687.595	0.01536	998.387	0.03675	615.937
0.02244	687.516	0.01538	998.766	0.0368	616.087
0.02247	687.472	0.01539	999.166	0.03685	616.176
0.02251	687.37	0.01541	999.65	0.0369	616.206
0.02255	687.339	0.01543	1000.21	0.03695	616.113
0.02258	687.359	0.01545	1000.71	0.03699	616.083
0.02262	687.456	0.01547	1001.1	0.03704	616.112
0.02266	687.439	0.01548	1001.55	0.03708	616.077
0.0227	687.499	0.0155	1001.84	0.03714	616.109
0.02273	687.46	0.01552	1002.16	0.03718	615.951
0.02277	687.392	0.01553	1002.52	0.03723	615.979
0.0228	687.259	0.01555	1002.92	0.03728	616.26
0.02284	687.188	0.01557	1003.23	0.03733	616.348
0.02288	687.117	0.01559	1003.66	0.03738	616.32
0.02291	687.109	0.01561	1004.11	0.03742	616.222
0.02295	687.013	0.01563	1004.6	0.03747	616.193
0.02299	687.141	0.01565	1005.06	0.03752	616.158
0.02303	687.116	0.01567	1005.36	0.03756	616.129
0.02306	687.176	0.01568	1005.61	0.03761	616.095
0.0231	687.094	0.0157	1005.91	0.03766	616.066
0.02314	687.027	0.01572	1006.19	0.03771	616.033
0.02317	686.931	0.01574	1006.48	0.03775	616.06
0.02321	686.769	0.01576	1006.83	0.0378	616.091
0.02324	686.776	0.01577	1007.18	0.03785	616.184
0.02328	686.683	0.0158	1007.49	0.0379	616.272
0.02332	686.676	0.01582	1007.99	0.03795	616.244
0.02336	686.752	0.01584	1008.36	0.038	616.151
0.02339	686.807	0.01586	1008.62	0.03804	616.117
0.02344	686.834	0.01588	1008.92	0.03809	616.146
0.02347	686.801	0.0159	1009.12	0.03814	616.117
0.02351	686.671	0.01592	1009.29	0.03819	616.025
0.02354	686.577	0.01593	1009.62	0.03823	616.054
0.02357	686.503	0.01595	1009.93	0.03828	616.143
0.02362	686.428	0.01598	1010.26	0.03833	616.173
0.02365	686.442	0.016	1010.58	0.03838	616.204
0.02369	686.396	0.01602	1010.91	0.03843	616.174
0.02373	686.508	0.01604	1011.17	0.03848	616.203
0.02377	686.552	0.01606	1011.47	0.03852	616.233
0.0238	686.557	0.01608	1011.62	0.03857	616.2
0.02384	686.499	0.0161	1011.74	0.03862	616.105
0.02388	686.381	0.01612	1011.99	0.03867	616.072
0.02391	686.312	0.01614	1012.27	0.03872	616.102
0.02395	686.199	0.01616	1012.44	0.03876	616.071
0.02399	686.163	0.01619	1012.76	0.03881	616.038
0.02402	686.097	0.01621	1013	0.03886	616.008
0.02406	686.134	0.01624	1013.27	0.0389	616.094
0.0241	686.142	0.01626	1013.52	0.03895	616.066
0.02413	686.161	0.01628	1013.67	0.039	616.033
0.02418	686.244	0.01631	1013.81	0.03905	616.063
0.02421	686.178	0.01633	1013.93	0.0391	616.092
0.02425	686.096	0.01635	1014.03	0.03915	616.187
0.02429	685.957	0.01637	1014.2	0.03919	616.151
0.02432	685.874	0.01639	1014.39	0.03924	616.122
0.02436	685.841	0.01642	1014.67	0.03929	616.088
0.0244	685.877	0.01645	1014.89	0.03933	616.116
0.02443	685.881	0.01647	1015.05	0.03938	616.086
0.02447	685.893	0.0165	1015.24	0.03943	616.115
0.02451	685.897	0.01652	1015.28	0.03948	615.958
0.02455	685.919	0.01655	1015.5	0.03952	615.925
0.02458	685.851	0.01657	1015.47	0.03957	616.017
0.02462	685.833	0.01659	1015.6	0.03962	616.113
0.02466	685.638	0.01662	1015.67	0.03967	616.142
0.02469	685.539	0.01664	1015.81	0.03972	616.171
0.02473	685.488	0.01667	1015.99	0.03976	616.136
0.02477	685.495	0.01669	1016.21	0.03981	615.979
0.0248	685.552	0.01672	1016.31	0.03986	615.826
0.02484	685.6	0.01675	1016.41	0.0399	615.978
0.02488	685.552	0.01677	1016.48	0.03995	616.189
0.02492	685.568	0.0168	1016.54	0.04	616.219
0.02496	685.498	0.01683	1016.51	0.04005	616.19
0.025	685.466	0.01685	1016.45	0.04009	616.217
0.02503	685.347	0.01688	1016.49	0.04014	616.183
0.02507	685.186	0.0169	1016.56	0.04019	616.154
0.02511	685.134	0.01693	1016.69	0.04024	616.183
0.02514	685.166	0.01695	1016.8	0.04029	616.213
0.02518	685.177	0.01698	1016.93	0.04034	616.182
0.02522	685.299	0.01701	1016.97	0.04038	616.151
0.02525	685.269	0.01704	1016.99	0.04043	616.18
0.02529	685.304	0.01707	1016.99	0.04048	616.087
0.02533	685.208	0.01709	1016.94	0.04052	616.116
0.02536	685.202	0.01712	1016.97	0.04057	616.081
0.0254	685.005	0.01715	1016.88	0.04062	616.174
0.02543	684.949	0.01717	1016.98	0.04067	616.205
0.02547	684.842	0.01721	1017.05	0.04072	616.235
0.0255	684.848	0.01724	1017.14	0.04077	616.264
0.02554	684.898	0.01727	1017.18	0.04081	616.229
0.02557	684.929	0.0173	1017.18	0.04086	616.2
0.02562	684.965	0.01733	1017.07	0.04091	616.165
0.02565	685.006	0.01735	1017.02	0.04095	616.129
0.02569	684.975	0.01738	1016.89	0.041	616.1
0.02572	684.839	0.01741	1016.8	0.04105	616.129
0.02576	684.765	0.01744	1016.75	0.04109	616.035
0.02579	684.698	0.01747	1016.69	0.04114	615.998
0.02583	684.648	0.0175	1016.65	0.04119	616.152
0.02586	684.608	0.01753	1016.73	0.04124	616.182
0.0259	684.633	0.01756	1016.73	0.04129	616.154
0.02594	684.694	0.01759	1016.63	0.04133	616.118
0.02597	684.667	0.01762	1016.54	0.04138	616.147
0.02601	684.691	0.01765	1016.33	0.04142	616.175
0.02605	684.628	0.01768	1016.2	0.04147	616.206
0.02608	684.548	0.01772	1016.12	0.04152	616.234
0.02611	684.49	0.01774	1015.96	0.04157	616.205
0.02615	684.324	0.01778	1015.97	0.04161	616.17
0.02618	684.38	0.01781	1015.96	0.04166	616.143
0.02622	684.292	0.01785	1015.96	0.04171	616.049
0.02626	684.34	0.01788	1015.93	0.04175	616.075
0.02629	684.371	0.01791	1015.83	0.0418	616.103
0.02633	684.47	0.01794	1015.6	0.04184	616.131
0.02637	684.385	0.01797	1015.41	0.04189	616.22
0.02641	684.358	0.018	1015.27	0.04194	616.25
0.02644	684.314	0.01803	1015.04	0.04199	616.221
0.02648	684.263	0.01806	1014.87	0.04204	616.25
0.02651	684.153	0.0181	1014.87	0.04209	616.339
0.02655	684.03	0.01813	1014.77	0.04213	616.309
0.02658	684.056	0.01816	1014.64	0.04218	616.274
0.02662	684.15	0.01819	1014.54	0.04223	616.304
0.02665	684.231	0.01823	1014.4	0.04227	616.273
0.02669	684.233	0.01826	1014.23	0.04232	616.238
0.02673	684.181	0.0183	1013.95	0.04237	616.268
0.02676	684.114	0.01833	1013.73	0.04242	616.298
0.0268	683.96	0.01836	1013.54	0.04247	616.391
0.02684	683.949	0.01839	1013.48	0.04251	616.356
0.02687	683.928	0.01843	1013.26	0.04256	616.322
0.02691	683.823	0.01846	1013.17	0.04261	616.416
0.02694	683.755	0.0185	1013.1	0.04266	616.445
0.02698	683.882	0.01853	1012.99	0.04271	616.475
0.02702	683.946	0.01857	1012.79	0.04275	616.382
0.02705	683.914	0.0186	1012.57	0.0428	616.346
0.02709	684.005	0.01863	1012.33	0.04285	616.319
0.02713	683.876	0.01867	1012.13	0.04289	616.282
0.02716	683.89	0.0187	1011.9	0.04294	616.25
0.0272	683.761	0.01874	1011.68	0.04298	616.279
0.02723	683.655	0.01877	1011.57	0.04304	616.311
0.02727	683.68	0.01881	1011.4	0.04308	616.398
0.02731	683.639	0.01884	1011.3	0.04313	616.43
0.02735	683.717	0.01888	1011.24	0.04318	616.46
0.02738	683.741	0.01891	1011.03	0.04323	616.489
0.02742	683.861	0.01895	1010.69	0.04328	616.52
0.02746	683.842	0.01898	1010.46	0.04333	616.549
0.0275	683.712	0.01902	1010.24	0.04337	616.395
0.02753	683.593	0.01905	1009.96	0.04341	616.112
0.02757	683.545	0.01908	1009.79	0.04346	616.265
0.0276	683.482	0.01912	1009.6	0.04351	616.418
0.02764	683.399	0.01916	1009.5	0.04356	616.512
0.02768	683.33	0.01919	1009.35	0.04361	616.541
0.02771	683.386	0.01923	1009.18	0.04365	616.447
0.02775	683.45	0.01927	1008.95	0.0437	616.412
0.02779	683.502	0.0193	1008.75	0.04375	616.382
0.02782	683.446	0.01933	1008.42	0.0438	616.413
0.02786	683.406	0.01937	1008.1	0.04385	616.501
0.02789	683.327	0.0194	1007.86	0.04389	616.471
0.02793	683.228	0.01944	1007.68	0.04394	616.436
0.02797	683.186	0.01948	1007.51	0.04399	616.402
0.028	683.219	0.01952	1007.4	0.04404	616.373
0.02804	683.199	0.01955	1007.22	0.04408	616.402
0.02808	683.263	0.01959	1007.03	0.04413	616.488
0.02812	683.285	0.01963	1006.85	0.04417	616.517
0.02815	683.428	0.01967	1006.68	0.04422	616.487
0.02819	683.31	0.0197	1006.39	0.04427	616.516
0.02823	683.234	0.01973	1006.05	0.04432	616.423
0.02826	683.121	0.01977	1005.78	0.04436	616.452
0.0283	683.081	0.01981	1005.57	0.04441	616.481
0.02833	682.949	0.01985	1005.41	0.04446	616.51
0.02837	682.889	0.01988	1005.27	0.0445	616.474
0.02841	682.974	0.01992	1005.08	0.04455	616.503
0.02845	682.917	0.01996	1004.93	0.0446	616.475
0.02848	683.043	0.02	1004.76	0.04464	616.501
0.02852	683.011	0.02003	1004.52	0.04469	616.467
0.02856	683.017	0.02006	1004.25	0.04474	616.498
0.0286	682.977	0.0201	1003.89	0.04479	616.527
0.02863	682.865	0.02014	1003.66	0.04483	616.432
0.02867	682.774	0.02017	1003.55	0.04488	616.459
0.0287	682.731	0.02021	1003.31	0.04492	616.488
0.02874	682.695	0.02025	1003.19	0.04497	616.517
0.02878	682.637	0.02029	1003.02	0.04502	616.67
0.02881	682.715	0.02033	1002.86	0.04507	616.699
0.02885	682.767	0.02036	1002.65	0.04511	616.669
0.02889	682.924	0.0204	1002.45	0.04516	616.633
0.02893	682.881	0.02044	1002.14	0.04521	616.604
0.02896	682.766	0.02048	1001.87	0.04525	616.567
0.029	682.615	0.02051	1001.63	0.0453	616.597
0.02903	682.554	0.02055	1001.44	0.04535	616.691
0.02907	682.472	0.0206	1001.28	0.0454	616.656
0.0291	682.411	0.02063	1001.21	0.04544	616.685
0.02914	682.38	0.02067	1001.12	0.04549	616.653
0.02918	682.451	0.02071	1000.89	0.04553	616.741
0.02922	682.476	0.02075	1000.68	0.04558	616.77
0.02925	682.654	0.02078	1000.44	0.04563	616.676
0.02929	682.596	0.02082	1000.23	0.04567	616.64
0.02933	682.571	0.02085	999.989	0.04572	616.363
0.02936	682.423	0.02089	999.684	0.04576	616.327
0.0294	682.303	0.02093	999.439	0.04581	616.601
0.02944	682.258	0.02096	999.346	0.04586	616.754
0.02947	682.289	0.021	999.194	0.0459	616.782
0.02951	682.247	0.02104	999.121	0.04595	616.754
0.02955	682.29	0.02107	998.932	0.046	616.719
0.02958	682.289	0.02112	998.71	0.04605	616.748
0.02962	682.319	0.02115	998.496	0.04609	616.775
0.02966	682.325	0.02118	998.234	0.04614	616.805
0.02969	682.365	0.02123	998.061	0.04619	616.777
0.02973	682.118	0.02126	997.824	0.04623	616.74
0.02977	682.095	0.02129	997.59	0.04628	616.769
0.0298	681.997	0.02134	997.463	0.04633	616.798
0.02984	681.961	0.02138	997.419	0.04637	616.766
0.02988	681.977	0.02142	997.426	0.04642	616.796
0.02991	682.079	0.02146	997.165	0.04647	616.883
0.02995	682.099	0.02149	996.98	0.04651	616.852
0.02999	682.131	0.02153	996.768	0.04656	616.818
0.03002	682.096	0.02157	996.581	0.04661	616.847
0.03006	682.098	0.02161	996.264	0.04665	616.815
0.0301	681.953	0.02164	996.092	0.0467	616.843
0.03013	681.86	0.02168	995.948	0.04675	616.873
0.03016	681.811	0.02172	995.732	0.04679	616.902
0.03021	681.812	0.02175	995.663	0.04684	616.931
0.03024	681.879	0.0218	995.679	0.04689	616.897
0.03028	681.863	0.02184	995.507	0.04693	616.867
0.03032	681.912	0.02187	995.331	0.04698	616.897
0.03035	681.94	0.02191	995.069	0.04703	616.86
0.03039	681.932	0.02195	994.846	0.04707	616.886
0.03043	681.832	0.02198	994.635	0.04712	616.98
0.03046	681.818	0.02202	994.451	0.04716	616.945
0.0305	681.682	0.02206	994.304	0.04721	617.038
0.03053	681.571	0.02209	994.164	0.04726	616.939
0.03057	681.614	0.02214	994.053	0.0473	616.842
0.03061	681.61	0.02218	993.976	0.04735	617.061
0.03064	681.666	0.02221	993.868	0.0474	617.155
0.03068	681.71	0.02225	993.705	0.04745	617.184
0.03072	681.682	0.02229	993.485	0.0475	617.15
0.03076	681.716	0.02232	993.237	0.04754	616.99
0.03079	681.66	0.02236	992.999	0.04759	616.896
0.03083	681.627	0.0224	992.831	0.04763	616.923
0.03087	681.469	0.02243	992.758	0.04768	617.076
0.0309	681.441	0.02247	992.592	0.04773	617.17
0.03093	681.328	0.02251	992.476	0.04778	617.135
0.03097	681.381	0.02254	992.418	0.04782	617.164
0.03101	681.481	0.02259	992.277	0.04787	617.134
0.03105	681.567	0.02263	992.172	0.04792	617.223
0.03109	681.607	0.02266	991.897	0.04797	617.318
0.03112	681.588	0.0227	991.678	0.04802	617.407
0.03116	681.489	0.02274	991.451	0.04806	617.311
0.0312	681.432	0.02277	991.325	0.04811	617.218
0.03123	681.302	0.02281	991.156	0.04816	617.189
0.03127	681.24	0.02285	991.035	0.04821	617.155
0.0313	681.202	0.02288	991.07	0.04825	617.125
0.03134	681.217	0.02293	990.933	0.0483	617.153
0.03137	681.263	0.02296	990.782	0.04835	617.181
0.03141	681.34	0.023	990.588	0.04839	617.145
0.03145	681.385	0.02304	990.384	0.04844	617.238
0.03149	681.378	0.02308	990.216	0.04849	617.271
0.03153	681.236	0.02311	989.933	0.04854	617.237
0.03156	681.28	0.02315	989.809	0.04858	617.264
0.0316	681.186	0.02319	989.698	0.04863	617.234
0.03163	681.102	0.02322	989.615	0.04868	617.198
0.03167	681.082	0.02326	989.513	0.04872	617.166
0.03171	681.193	0.0233	989.439	0.04877	617.257
0.03174	681.253	0.02334	989.325	0.04882	617.409
0.03178	681.229	0.02338	989.178	0.04887	617.439
0.03182	681.333	0.02341	988.975	0.04892	617.411
0.03186	681.312	0.02345	988.798	0.04897	617.44
0.03189	681.221	0.02349	988.504	0.04901	617.347
0.03193	681.109	0.02352	988.387	0.04906	617.377
0.03196	681.006	0.02356	988.235	0.04911	617.341
0.032	680.999	0.0236	988.203	0.04916	617.434
0.03204	680.929	0.02363	988.077	0.0492	617.398
0.03207	680.945	0.02367	987.969	0.04925	617.364
0.03211	681.034	0.02371	987.954	0.0493	617.334
0.03215	681.149	0.02374	987.811	0.04934	617.42
0.03219	681.088	0.02378	987.596	0.04939	617.392
0.03222	681.096	0.02382	987.405	0.04944	617.422
0.03226	680.975	0.02385	987.239	0.04949	617.387
0.0323	680.935	0.02389	987.058	0.04953	617.355
0.03233	680.878	0.02393	986.92	0.04958	617.321
0.03237	680.818	0.02396	986.826	0.04963	617.414
0.0324	680.79	0.024	986.759	0.04968	617.503
0.03244	680.854	0.02404	986.689	0.04973	617.534
0.03248	680.851	0.02407	986.615	0.04977	617.562
0.03251	680.987	0.02411	986.449	0.04982	617.59
0.03255	680.973	0.02415	986.327	0.04987	617.563
0.03259	681.042	0.02418	986.086	0.04991	617.402
0.03263	680.85	0.02422	985.864	0.04996	617.37
0.03266	680.768	0.02426	985.732	0.05	617.46
0.0327	680.678	0.02429	985.725	0.05005	617.553
0.03273	680.672	0.02433	985.646	0.0501	617.518
0.03277	680.634	0.02437	985.668	0.05015	617.611
0.03281	680.664	0.02441	985.63	0.05019	617.639
0.03284	680.682	0.02444	985.478	0.05024	617.606
0.03288	680.741	0.02448	985.345	0.05029	617.634
0.03293	680.773	0.02451	985.246	0.05034	617.664
0.03296	680.755	0.02455	985.037	0.05038	617.635
0.033	680.778	0.02459	984.874	0.05043	617.601
0.03303	680.629	0.02463	984.647	0.05048	617.504
0.03307	680.546	0.02467	984.633	0.05052	617.532
0.0331	680.551	0.0247	984.531	0.05057	617.626
0.03314	680.467	0.02474	984.534	0.05062	617.591
0.03317	680.502	0.02478	984.463	0.05067	617.621
0.03321	680.46	0.02482	984.279	0.05071	617.649
0.03325	680.617	0.02485	984.198	0.05076	617.489
0.03329	680.683	0.02489	984.052	0.0508	617.391
0.03332	680.6	0.02493	983.817	0.05085	617.609
0.03336	680.496	0.02496	983.744	0.0509	617.828
0.0334	680.413	0.025	983.492	0.05095	617.858
0.03343	680.344	0.02504	983.444	0.05099	617.823
0.03347	680.35	0.02507	983.447	0.05104	617.726
0.0335	680.341	0.02511	983.507	0.05109	617.692
0.03354	680.395	0.02515	983.45	0.05113	617.786
0.03358	680.506	0.02518	983.336	0.05118	617.815
0.03361	680.502	0.02522	983.162	0.05123	617.78
0.03365	680.525	0.02526	982.993	0.05128	617.81
0.03369	680.5	0.0253	982.836	0.05132	617.779
0.03373	680.453	0.02534	982.738	0.05137	617.743
0.03376	680.362	0.02537	982.495	0.05141	617.836
0.0338	680.221	0.02541	982.447	0.05146	617.924
0.03384	680.22	0.02545	982.435	0.05151	617.895
0.03387	680.233	0.02549	982.43	0.05156	617.859
0.03391	680.305	0.02552	982.423	0.05161	617.89
0.03394	680.268	0.02556	982.342	0.05165	617.795
0.03398	680.343	0.0256	982.202	0.0517	617.822
0.03402	680.348	0.02563	982.086	0.05174	617.85
0.03406	680.256	0.02567	981.95	0.05179	617.821
0.03409	680.24	0.02571	981.743	0.05184	617.91
0.03413	680.089	0.02574	981.629	0.05188	617.938
0.03416	680.075	0.02578	981.567	0.05193	617.842
0.0342	679.966	0.02582	981.506	0.05197	617.869
0.03424	679.943	0.02586	981.615	0.05202	617.899
0.03427	680.03	0.0259	981.58	0.05207	617.928
0.03431	680.08	0.02594	981.415	0.05211	618.021
0.03435	680.043	0.02597	981.328	0.05216	617.987
0.03439	680.168	0.02601	981.18	0.05221	618.014
0.03442	680.151	0.02605	980.949	0.05226	617.985
0.03446	680.062	0.02608	980.943	0.0523	618.013
0.03449	679.97	0.02612	980.822	0.05235	617.976
0.03453	679.959	0.02616	980.802	0.05239	618.006
0.03457	679.815	0.0262	980.737	0.05244	618.035
0.0346	679.918	0.02624	980.719	0.05249	618.062
0.03464	679.999	0.02627	980.741	0.05253	618.032
0.03468	680.01	0.02631	980.739	0.05258	618.062
0.03472	679.977	0.02635	980.58	0.05262	618.148
0.03476	680.076	0.02638	980.421	0.05267	618.177
0.0348	680.047	0.02641	980.252	0.05272	618.207
0.03483	680.05	0.02645	980.121	0.05277	618.176
0.03486	679.946	0.02648	980.069	0.05281	618.14
0.0349	679.784	0.02652	979.918	0.05286	618.045
0.03493	679.752	0.02655	979.98	0.05291	618.075
0.03497	679.751	0.02659	979.949	0.05295	618.103
0.03501	679.804	0.02663	979.981	0.053	618.131
0.03504	679.854	0.02667	979.893	0.05304	618.159
0.03508	679.896	0.0267	979.733	0.05309	618.189
0.03512	679.837	0.02673	979.573	0.05314	618.282
0.03516	679.896	0.02677	979.454	0.05319	618.313
0.03519	679.866	0.02681	979.268	0.05323	618.342
0.03523	679.734	0.02684	979.206	0.05328	618.371
0.03526	679.591	0.02688	979.171	0.05333	618.337
0.0353	679.587	0.02691	979.134	0.05337	618.364
0.03534	679.622	0.02695	979.155	0.05342	618.394
0.03537	679.682	0.02699	979.143	0.05347	618.359
0.03541	679.816	0.02703	979.051	0.05352	618.203
0.03545	679.844	0.02706	978.965	0.05356	618.232
0.03548	679.826	0.0271	978.835	0.05361	618.32
0.03552	679.811	0.02713	978.624	0.05365	618.413
0.03556	679.753	0.02717	978.565	0.0537	618.501
0.03559	679.635	0.02721	978.424	0.05375	618.596
0.03563	679.608	0.02724	978.451	0.0538	618.627
0.03566	679.476	0.02728	978.407	0.05385	618.656
0.0357	679.485	0.02732	978.383	0.05389	618.621
0.03574	679.5	0.02735	978.429	0.05394	618.526
0.03578	679.628	0.02739	978.343	0.05398	618.494
0.03581	679.657	0.02743	978.194	0.05403	618.459
0.03585	679.63	0.02746	978.078	0.05408	618.488
0.03589	679.638	0.0275	977.876	0.05413	618.516
0.03592	679.585	0.02753	977.705	0.05417	618.546
0.03596	679.521	0.02756	977.656	0.05422	618.517
0.036	679.506	0.0276	977.598	0.05427	618.481
0.03603	679.497	0.02763	977.58	0.05432	618.51
0.03607	679.435	0.02767	977.533	0.05437	618.54
0.03611	679.507	0.02771	977.527	0.05441	618.569
0.03614	679.654	0.02774	977.47	0.05446	618.599
0.03618	679.66	0.02778	977.492	0.05451	618.569
0.03622	679.682	0.02781	977.32	0.05456	618.599
0.03625	679.585	0.02785	977.134	0.0546	618.505
0.03629	679.554	0.02788	977.018	0.05465	618.535
0.03633	679.446	0.02792	977.025	0.0547	618.623
0.03636	679.42	0.02796	976.944	0.05475	618.593
0.0364	679.29	0.02799	976.999	0.05479	618.491
0.03644	679.326	0.02803	977.021	0.05484	618.459
0.03647	679.39	0.02807	976.961	0.05488	618.549
0.03651	679.483	0.02811	976.93	0.05493	618.642
0.03655	679.51	0.02814	976.872	0.05498	618.671
0.03659	679.533	0.02818	976.661	0.05502	618.699
0.03662	679.473	0.02822	976.522	0.05507	618.728
0.03666	679.437	0.02825	976.367	0.05512	618.693
0.03669	679.294	0.02829	976.289	0.05516	618.661
0.03673	679.24	0.02833	976.325	0.05521	618.624
0.03677	679.275	0.02837	976.379	0.05525	618.718
0.0368	679.271	0.02841	976.302	0.0553	618.747
0.03684	679.338	0.02844	976.293	0.05534	618.71
0.03688	679.396	0.02847	976.214	0.05539	618.803
0.03692	679.421	0.02851	976.102	0.05544	618.831
0.03696	679.471	0.02855	976.067	0.05548	618.736
0.03699	679.393	0.02858	975.904	0.05553	618.7
0.03703	679.329	0.02862	975.721	0.05558	618.793
0.03707	679.3	0.02865	975.699	0.05562	619.004
0.0371	679.202	0.02869	975.741	0.05567	619.035
0.03714	679.169	0.02873	975.684	0.05572	619.004
0.03718	679.252	0.02876	975.746	0.05576	618.91
0.03721	679.206	0.0288	975.751	0.05581	618.873
0.03725	679.342	0.02884	975.679	0.05585	618.839
0.03729	679.347	0.02887	975.643	0.0559	618.869
0.03733	679.36	0.0289	975.506	0.05595	618.833
0.03736	679.277	0.02894	975.346	0.05599	618.863
0.0374	679.265	0.02897	975.244	0.05604	618.891
0.03744	679.134	0.02901	975.179	0.05609	618.986
0.03747	679.164	0.02904	975.182	0.05614	619.078
0.03751	679.088	0.02908	975.231	0.05618	619.104
0.03754	679.08	0.02912	975.237	0.05623	619.074
0.03758	679.201	0.02915	975.186	0.05628	619.038
0.03762	679.186	0.02919	975.17	0.05632	618.942
0.03766	679.283	0.02923	975.056	0.05637	618.913
0.03769	679.291	0.02926	974.985	0.05641	618.815
0.03773	679.189	0.02929	974.893	0.05646	618.903
0.03777	679.076	0.02933	974.819	0.05651	619.058
0.0378	679.052	0.02936	974.584	0.05656	619.154
0.03783	678.978	0.0294	974.73	0.0566	619.057
0.03787	678.91	0.02943	974.672	0.05665	619.019
0.03791	679.025	0.02947	974.661	0.0567	619.116
0.03794	678.974	0.02951	974.704	0.05675	619.147
0.03798	679.153	0.02954	974.513	0.0568	619.11
0.03802	679.108	0.02958	974.479	0.05684	619.204
0.03806	679.179	0.02961	974.414	0.05689	619.108
0.03809	679.136	0.02964	974.318	0.05694	619.197
0.03813	679.054	0.02968	974.268	0.05698	619.167
0.03817	678.979	0.02971	974.137	0.05703	619.13
0.0382	678.885	0.02975	974.16	0.05707	619.224
0.03824	678.902	0.02979	974.143	0.05712	619.19
0.03828	678.845	0.02983	974.306	0.05717	619.22
0.03832	678.962	0.02987	974.229	0.05722	619.182
0.03835	678.981	0.0299	974.219	0.05726	619.211
0.03839	679.079	0.02994	974.062	0.05731	619.305
0.03843	679.107	0.02997	973.986	0.05736	619.335
0.03846	679.046	0.03001	973.908	0.0574	619.237
0.0385	678.966	0.03004	973.894	0.05744	619.139
0.03854	678.856	0.03008	973.785	0.05749	619.168
0.03857	678.815	0.03011	973.789	0.05754	618.948
0.03861	678.786	0.03015	973.785	0.05758	619.035
0.03865	678.779	0.03019	973.797	0.05763	619.379
0.03868	678.848	0.03023	973.875	0.05768	619.468
0.03872	678.845	0.03026	973.835	0.05772	619.437
0.03876	678.907	0.0303	973.668	0.05777	619.399
0.03879	678.952	0.03033	973.518	0.05782	619.429
0.03883	678.926	0.03037	973.41	0.05786	619.523
0.03887	678.875	0.03041	973.334	0.05791	619.551
0.0389	678.802	0.03044	973.271	0.05796	619.516
0.03894	678.72	0.03048	973.33	0.058	619.418
0.03898	678.705	0.03052	973.351	0.05804	619.384
0.03901	678.824	0.03055	973.431	0.05809	619.415
0.03905	678.874	0.03059	973.433	0.05814	619.444
0.03909	678.923	0.03062	973.409	0.05818	619.471
0.03912	678.948	0.03066	973.287	0.05823	619.501
0.03917	679.03	0.03069	973.127	0.05828	619.405
0.0392	678.939	0.03073	973	0.05832	619.493
0.03924	678.874	0.03076	973.022	0.05837	619.522
0.03928	678.833	0.0308	972.993	0.05842	619.618
0.03931	678.731	0.03083	972.919	0.05847	619.707
0.03935	678.734	0.03087	972.998	0.05852	619.68
0.03939	678.771	0.0309	973.002	0.05856	619.707
0.03943	678.783	0.03094	973.045	0.05861	619.67
0.03946	678.827	0.03098	973.017	0.05865	619.698
0.0395	678.872	0.03101	972.95	0.0587	619.603
0.03954	678.829	0.03105	972.779	0.05875	619.574
0.03957	678.879	0.03108	972.643	0.05879	619.602
0.03961	678.822	0.03112	972.573	0.05884	619.568
0.03965	678.757	0.03115	972.556	0.05889	619.537
0.03968	678.679	0.03119	972.532	0.05894	619.626
0.03972	678.567	0.03123	972.536	0.05899	619.656
0.03975	678.67	0.03127	972.603	0.05904	619.686
0.03979	678.756	0.0313	972.565	0.05908	619.781
0.03983	678.805	0.03133	972.554	0.05913	619.811
0.03987	678.854	0.03137	972.467	0.05918	619.775
0.0399	678.873	0.03141	972.375	0.05923	619.681
0.03994	678.825	0.03144	972.326	0.05927	619.708
0.03997	678.693	0.03148	972.227	0.05932	619.803
0.04	678.659	0.03151	972.256	0.05936	619.765
0.04004	678.535	0.03155	972.286	0.05941	619.86
0.04007	678.519	0.03159	972.267	0.05946	619.891
0.04011	678.546	0.03162	972.298	0.05951	619.854
0.04014	678.604	0.03166	972.307	0.05955	619.882
0.04018	678.655	0.0317	972.227	0.0596	619.848
0.04021	678.737	0.03173	972.16	0.05965	619.876
0.04025	678.716	0.03177	971.996	0.0597	619.906
0.04029	678.742	0.0318	971.933	0.05974	619.932
0.04032	678.707	0.03183	971.894	0.05979	619.837
0.04036	678.639	0.03187	971.836	0.05983	619.807
0.0404	678.576	0.03191	971.858	0.05988	619.836
0.04042	678.501	0.03194	971.883	0.05993	619.801
0.04046	678.516	0.03198	971.938	0.05997	619.768
0.0405	678.625	0.03202	971.899	0.06001	619.605
0.04053	678.728	0.03205	971.878	0.06006	619.701
0.04057	678.711	0.03208	971.839	0.06012	619.982
0.04061	678.755	0.03212	971.711	0.06016	619.946
0.04065	678.697	0.03215	971.562	0.06021	620.041
0.04068	678.548	0.03219	971.55	0.06025	620.068
0.04071	678.622	0.03223	971.458	0.0603	620.158
0.04075	678.534	0.03226	971.52	0.06035	620.062
0.04079	678.514	0.0323	971.632	0.0604	620.032
0.04082	678.537	0.03234	971.564	0.06044	620.061
0.04086	678.588	0.03237	971.623	0.06049	620.026
0.0409	678.694	0.03241	971.529	0.06054	620.054
0.04094	678.723	0.03244	971.475	0.06058	619.958
0.04097	678.71	0.03247	971.402	0.06063	619.927
0.04101	678.596	0.03251	971.217	0.06067	619.954
0.04104	678.467	0.03255	971.123	0.06072	619.985
0.04108	678.569	0.03258	971.152	0.06077	620.014
0.04112	678.49	0.03261	971.239	0.06082	620.042
0.04115	678.433	0.03265	971.256	0.06086	620.071
0.04119	678.449	0.03269	971.237	0.06091	620.099
0.04123	678.564	0.03272	971.238	0.06095	620.062
0.04126	678.6	0.03276	971.205	0.061	620.091
0.0413	678.688	0.03279	971.153	0.06105	620.06
0.04134	678.578	0.03283	970.977	0.06109	620.09
0.04137	678.577	0.03286	970.863	0.06114	620.119
0.04141	678.506	0.03289	970.796	0.06119	620.148
0.04145	678.395	0.03293	970.741	0.06123	620.235
0.04148	678.406	0.03297	970.724	0.06128	620.204
0.04152	678.381	0.03301	970.88	0.06133	620.168
0.04156	678.423	0.03304	970.831	0.06137	620.069
0.04159	678.431	0.03308	970.932	0.06141	620.221
0.04163	678.546	0.03311	970.846	0.06147	620.38
0.04167	678.597	0.03315	970.792	0.06151	620.35
0.04171	678.573	0.03319	970.683	0.06156	620.312
0.04174	678.528	0.03321	970.58	0.0616	620.275
0.04178	678.384	0.03325	970.558	0.06165	620.303
0.04181	678.369	0.03329	970.546	0.0617	620.332
0.04184	678.33	0.03332	970.553	0.06174	620.302
0.04189	678.316	0.03336	970.741	0.06179	620.267
0.04192	678.338	0.0334	970.652	0.06184	620.295
0.04195	678.38	0.03343	970.705	0.06189	620.325
0.042	678.479	0.03347	970.587	0.06193	620.292
0.04203	678.539	0.0335	970.58	0.06197	620.316
0.04207	678.529	0.03354	970.426	0.06202	620.408
0.04211	678.418	0.03357	970.416	0.06207	620.439
0.04214	678.322	0.03361	970.319	0.06212	620.408
0.04218	678.296	0.03364	970.3	0.06216	620.309
0.04221	678.155	0.03368	970.32	0.0622	620.337
0.04224	678.194	0.03372	970.401	0.06225	620.302
0.04228	678.219	0.03375	970.536	0.06229	620.204
0.04232	678.241	0.03379	970.402	0.06234	620.172
0.04236	678.315	0.03383	970.282	0.06238	620.385
0.04239	678.476	0.03386	970.228	0.06243	620.48
0.04243	678.435	0.0339	970.214	0.06248	620.508
0.04247	678.412	0.03393	970.19	0.06252	620.537
0.0425	678.285	0.03396	970.112	0.06257	620.567
0.04254	678.257	0.034	970.084	0.06262	620.596
0.04257	678.175	0.03404	970.111	0.06266	620.558
0.04261	678.294	0.03407	970.256	0.06271	620.527
0.04265	678.259	0.03411	970.292	0.06276	620.558
0.04268	678.322	0.03415	970.327	0.06281	620.521
0.04272	678.369	0.03419	970.3	0.06285	620.489
0.04276	678.465	0.03422	970.156	0.0629	620.517
0.04279	678.455	0.03426	970.062	0.06294	620.546
0.04283	678.339	0.03429	970.054	0.06299	620.635
0.04286	678.236	0.03433	970.028	0.06303	620.602
0.0429	678.134	0.03436	970.01	0.06308	620.632
0.04293	678.052	0.03439	970.028	0.06313	620.659
0.04297	678.106	0.03444	970.037	0.06317	620.688
0.04301	678.159	0.03447	970.102	0.06322	620.719
0.04304	678.21	0.03451	970.138	0.06327	620.749
0.04308	678.237	0.03454	970.076	0.06331	620.776
0.04312	678.283	0.03458	970.003	0.06336	620.674
0.04315	678.316	0.03461	969.891	0.0634	620.702
0.04319	678.358	0.03465	969.792	0.06345	620.732
0.04323	678.193	0.03468	969.793	0.0635	620.701
0.04326	678.147	0.03471	969.841	0.06354	620.663
0.0433	678.014	0.03475	969.771	0.06359	620.692
0.04333	678.128	0.03479	969.78	0.06364	620.788
0.04337	678.172	0.03482	969.856	0.06369	620.877
0.04341	678.225	0.03486	969.807	0.06374	620.908
0.04344	678.293	0.03489	969.83	0.06378	620.809
0.04348	678.309	0.03493	969.767	0.06382	620.712
0.04352	678.388	0.03496	969.648	0.06387	620.806
0.04355	678.303	0.035	969.639	0.06392	620.835
0.04358	678.154	0.03503	969.586	0.06396	620.74
0.04362	678.061	0.03507	969.664	0.06401	620.767
0.04366	678.044	0.0351	969.685	0.06405	620.854
0.04369	678.07	0.03514	969.717	0.0641	620.885
0.04373	678.105	0.03518	969.814	0.06415	620.854
0.04376	678.091	0.03521	969.765	0.06419	620.881
0.0438	678.242	0.03525	969.76	0.06424	620.912
0.04384	678.187	0.03529	969.644	0.06429	620.944
0.04387	678.218	0.03532	969.518	0.06434	621.032
0.04391	678.296	0.03535	969.419	0.06438	621.001
0.04395	678.133	0.03539	969.391	0.06443	620.904
0.04398	678.083	0.03543	969.437	0.06447	620.866
0.04401	678.03	0.03546	969.513	0.06452	620.96
0.04405	678.06	0.0355	969.449	0.06457	621.049
0.04409	678.097	0.03553	969.54	0.06462	621.02
0.04412	678.19	0.03557	969.519	0.06466	621.049
0.04416	678.273	0.03561	969.523	0.06471	621.011
0.0442	678.289	0.03564	969.403	0.06475	620.979
0.04423	678.23	0.03567	969.26	0.0648	621.007
0.04427	678.093	0.03571	969.227	0.06484	620.91
0.0443	678.165	0.03574	969.205	0.06489	620.998
0.04434	678.044	0.03578	969.269	0.06494	620.967
0.04437	677.998	0.03581	969.322	0.06498	620.996
0.04441	678.047	0.03585	969.333	0.06503	621.024
0.04444	678.11	0.03588	969.363	0.06507	621.052
0.04448	678.189	0.03592	969.285	0.06512	621.081
0.04452	678.216	0.03595	969.37	0.06516	621.107
0.04456	678.256	0.03598	969.342	0.06521	621.137
0.04459	678.204	0.03602	969.102	0.06525	621.099
0.04463	678.227	0.03605	969.112	0.0653	621.062
0.04466	678.163	0.03609	969.036	0.06534	621.09
0.0447	678.066	0.03613	969.051	0.06539	621.059
0.04473	678.094	0.03616	969.132	0.06543	621.144
0.04477	677.989	0.03619	969.121	0.06548	621.173
0.04481	678.124	0.03623	969.215	0.06553	621.204
0.04484	678.227	0.03626	969.186	0.06557	621.172
0.04488	678.212	0.0363	969.132	0.06561	621.073
0.04492	678.282	0.03634	969.111	0.06566	620.847
0.04495	678.274	0.03637	968.986	0.0657	620.936
0.04499	678.194	0.0364	968.88	0.06575	621.216
0.04503	678.081	0.03644	968.773	0.0658	621.246
0.04506	678.077	0.03647	968.887	0.06585	621.216
0.04509	678.028	0.03651	968.928	0.06589	621.243
0.04513	678.004	0.03655	968.942	0.06593	621.205
0.04516	678.045	0.03658	968.989	0.06598	621.233
0.0452	678.144	0.03662	968.947	0.06602	621.262
0.04524	678.328	0.03665	968.918	0.06607	621.29
0.04528	678.304	0.03668	968.832	0.06612	621.26
0.04531	678.329	0.03672	968.733	0.06616	621.221
0.04535	678.135	0.03675	968.684	0.0662	621.248
0.04538	678.231	0.03679	968.702	0.06625	621.276
0.04542	678.08	0.03682	968.723	0.06629	621.244
0.04546	678.001	0.03686	968.749	0.06634	621.206
0.04549	678.079	0.03689	968.85	0.06638	621.234
0.04552	678.179	0.03693	968.837	0.06643	621.262
0.04556	678.169	0.03697	968.776	0.06647	621.29
0.0456	678.322	0.037	968.822	0.06652	621.319
0.04564	678.306	0.03704	968.717	0.06657	621.348
0.04568	678.36	0.03707	968.628	0.06662	621.378
0.04571	678.225	0.0371	968.622	0.06666	621.405
0.04575	678.15	0.03714	968.582	0.0667	621.433
0.04578	678.078	0.03717	968.599	0.06675	621.335
0.04581	678.064	0.03721	968.623	0.06679	621.362
0.04585	678.048	0.03724	968.817	0.06684	621.332
0.04589	678.095	0.03728	968.754	0.06689	621.36
0.04592	678.166	0.03731	968.764	0.06693	621.388
0.04596	678.23	0.03735	968.717	0.06697	621.349
0.046	678.215	0.03739	968.615	0.06702	621.311
0.04603	678.24	0.03742	968.521	0.06706	621.405
0.04607	678.101	0.03745	968.475	0.06711	621.24
0.04611	678.04	0.03749	968.383	0.06715	621.206
0.04614	678.053	0.03752	968.477	0.0672	621.362
0.04618	678.068	0.03756	968.47	0.06724	621.451
0.04622	677.972	0.03759	968.583	0.06729	621.48
0.04625	678.117	0.03763	968.684	0.06734	621.509
0.04629	678.195	0.03766	968.604	0.06738	621.476
0.04633	678.303	0.0377	968.603	0.06742	621.438
0.04636	678.301	0.03773	968.459	0.06747	621.466
0.0464	678.303	0.03777	968.47	0.06751	621.559
0.04643	678.25	0.0378	968.388	0.06756	621.588
0.04647	678.212	0.03783	968.339	0.0676	621.55
0.0465	677.958	0.03787	968.367	0.06765	621.518
0.04654	678.067	0.0379	968.465	0.0677	621.547
0.04657	678.058	0.03794	968.567	0.06774	621.574
0.04661	678.067	0.03798	968.541	0.06778	621.602
0.04665	678.126	0.03801	968.587	0.06783	621.631
0.04668	678.238	0.03804	968.471	0.06788	621.593
0.04672	678.281	0.03808	968.439	0.06792	621.56
0.04676	678.248	0.03811	968.345	0.06796	621.588
0.04679	678.171	0.03815	968.353	0.06801	621.551
0.04683	678.046	0.03818	968.218	0.06805	621.578
0.04686	677.993	0.03822	968.237	0.0681	621.545
0.04689	678.008	0.03825	968.334	0.06814	621.573
0.04694	678.076	0.03829	968.447	0.06819	621.535
0.04697	678.091	0.03833	968.479	0.06823	621.504
0.047	678.2	0.03836	968.503	0.06828	621.659
0.04704	678.212	0.0384	968.423	0.06833	621.748
0.04708	678.256	0.03843	968.339	0.06837	621.715
0.04712	678.287	0.03846	968.314	0.06842	621.678
0.04715	678.184	0.0385	968.319	0.06846	621.646
0.04719	678.098	0.03853	968.3	0.0685	621.48
0.04722	677.992	0.03857	968.339	0.06854	621.38
0.04726	677.987	0.0386	968.336	0.06859	621.601
0.04729	677.977	0.03864	968.468	0.06864	621.817
0.04732	678.04	0.03868	968.608	0.06869	621.912
0.04736	678.085	0.03871	968.545	0.06873	621.939
0.0474	678.061	0.03875	968.462	0.06878	621.905
0.04744	678.318	0.03878	968.377	0.06883	621.999
0.04748	678.226	0.03882	968.296	0.06887	622.027
0.04751	678.133	0.03885	968.233	0.06892	621.991
0.04754	678.083	0.03888	968.259	0.06897	621.895
0.04758	678.053	0.03892	968.255	0.06901	621.668
0.04761	678.02	0.03895	968.323	0.06905	621.756
0.04765	678.06	0.03899	968.405	0.0691	621.784
0.04769	678.091	0.03903	968.474	0.06914	621.813
0.04773	678.182	0.03906	968.503	0.06919	621.842
0.04776	678.162	0.0391	968.391	0.06923	621.742
0.0478	678.211	0.03913	968.24	0.06928	621.771
0.04784	678.262	0.03916	968.2	0.06933	621.866
0.04787	678.176	0.0392	968.231	0.06937	621.895
0.04791	678.062	0.03923	968.168	0.06942	621.984
0.04794	677.955	0.03927	968.282	0.06946	621.952
0.04797	678.011	0.0393	968.303	0.06951	621.917
0.04801	678.104	0.03934	968.377	0.06956	621.884
0.04805	678.171	0.03938	968.452	0.0696	621.913
0.04808	678.219	0.03941	968.428	0.06965	621.94
0.04813	678.197	0.03945	968.389	0.06969	621.968
0.04816	678.243	0.03948	968.325	0.06974	621.998
0.04819	678.247	0.03951	968.185	0.06979	622.027
0.04823	678.203	0.03955	968.193	0.06983	621.93
0.04826	678.066	0.03959	968.196	0.06987	621.704
0.0483	678.058	0.03962	968.197	0.06992	621.79
0.04834	677.981	0.03966	968.238	0.06997	622.013
0.04837	678.02	0.03969	968.308	0.07002	622.169
0.04841	678.159	0.03973	968.306	0.07006	622.132
0.04845	678.272	0.03977	968.342	0.07011	622.099
0.04849	678.197	0.0398	968.295	0.07016	622.065
0.04852	678.238	0.03983	968.22	0.0702	622.031
0.04856	678.212	0.03987	968.139	0.07025	622.062
0.04859	678.136	0.0399	968.088	0.07029	622.091
0.04862	678.057	0.03993	968.074	0.07034	622.051
0.04866	677.972	0.03997	968.11	0.07038	621.952
0.0487	677.89	0.04	968.273	0.07042	621.788
0.04873	677.988	0.04004	968.186	0.07047	621.882
0.04877	677.988	0.04008	968.273	0.07052	622.038
0.04881	678.176	0.04011	968.25	0.07057	622.194
0.04884	678.23	0.04015	968.263	0.07061	622.163
0.04888	678.201	0.04018	968.098	0.07066	622.192
0.04891	678.183	0.04021	968.077	0.07071	622.155
0.04895	678.193	0.04025	968.055	0.07075	622.116
0.04899	678.048	0.04028	968.025	0.07079	622.018
0.04902	678.008	0.04032	968.022	0.07084	622.047
0.04905	678.016	0.04035	968.165	0.07089	621.948
0.04909	678	0.04039	968.21	0.07093	621.916
0.04913	678.124	0.04042	968.264	0.07098	622.072
0.04916	678.255	0.04046	968.226	0.07103	622.163
0.0492	678.245	0.0405	968.266	0.07107	622.19
0.04924	678.245	0.04052	968.127	0.07112	622.162
0.04927	678.2	0.04056	968.044	0.07116	622.248
0.04931	678.163	0.04059	968.041	0.07121	622.151
0.04935	678.081	0.04063	967.996	0.07126	622.119
0.04938	678.05	0.04066	968.026	0.0713	622.149
0.04942	677.931	0.0407	968.056	0.07135	622.049
0.04945	677.979	0.04073	968.131	0.07139	622.077
0.04949	678.116	0.04077	968.156	0.07143	622.038
0.04953	678.114	0.0408	968.069	0.07148	622.067
0.04956	678.14	0.04083	968.08	0.07153	622.098
0.0496	678.245	0.04087	968.019	0.07158	622.066
0.04963	678.088	0.0409	967.933	0.07162	622.028
0.04967	678.116	0.04093	967.871	0.07167	622.121
0.0497	678.106	0.04097	967.901	0.07171	622.21
0.04974	678.055	0.041	967.901	0.07176	622.24
0.04978	678.071	0.04104	968.044	0.07181	622.208
0.04981	678.158	0.04108	968.028	0.07185	622.043
0.04985	678.157	0.04111	968.037	0.07189	621.749
0.04989	678.294	0.04114	968.103	0.07193	621.844
0.04993	678.338	0.04118	967.994	0.07198	622.126
0.04996	678.309	0.04121	967.931	0.07203	622.221
0.05	678.28	0.04124	967.948	0.07207	622.249
0.05003	678.275	0.04128	967.802	0.07212	622.278
0.05007	678.165	0.04131	967.853	0.07216	622.24
0.05011	678.105	0.04134	967.89	0.07221	622.268
0.05014	678.045	0.04138	967.966	0.07226	622.232
0.05018	678.072	0.04142	968.098	0.0723	622.2
0.05021	678.12	0.04145	968.183	0.07235	622.228
0.05025	678.221	0.04149	968.082	0.07239	622.19
0.05029	678.203	0.04152	968.047	0.07244	622.218
0.05032	678.252	0.04156	968.013	0.07248	622.185
0.05036	678.252	0.04159	967.844	0.07253	622.215
0.05039	678.118	0.04162	967.817	0.07258	622.243
0.05043	678.101	0.04166	967.831	0.07262	622.205
0.05047	678.065	0.04169	967.872	0.07266	622.233
0.0505	678.009	0.04173	967.917	0.07271	622.201
0.05054	678.051	0.04176	968.058	0.07276	622.229
0.05057	678.156	0.0418	968.089	0.0728	622.191
0.05061	678.221	0.04183	968.048	0.07285	622.219
0.05065	678.388	0.04186	967.991	0.07289	622.187
0.05069	678.394	0.0419	967.962	0.07294	622.149
0.05072	678.219	0.04193	967.873	0.07298	622.177
0.05076	678.183	0.04197	967.882	0.07303	622.204
0.05079	678.1	0.042	967.89	0.07307	622.232
0.05083	678.064	0.04204	967.947	0.07311	622.199
0.05086	678.022	0.04207	968.121	0.07316	622.227
0.0509	678.102	0.04211	968.124	0.0732	622.189
0.05094	678.089	0.04215	968.154	0.07325	622.217
0.05097	678.21	0.04218	968.128	0.0733	622.247
0.05101	678.282	0.04221	967.994	0.07334	622.274
0.05105	678.23	0.04225	967.992	0.07339	622.302
0.05109	678.248	0.04228	967.957	0.07343	622.332
0.05112	678.222	0.04232	967.911	0.07348	622.298
0.05116	678.128	0.04235	967.879	0.07352	622.326
0.05119	678.058	0.04238	967.948	0.07357	622.356
0.05122	678.123	0.04242	967.989	0.07361	622.252
0.05126	678.083	0.04245	968.137	0.07366	622.28
0.0513	678.184	0.04249	968.2	0.07371	622.248
0.05133	678.24	0.04253	968.155	0.07375	622.276
0.05137	678.3	0.04256	968.047	0.07379	622.363
0.05141	678.297	0.04259	968.046	0.07384	622.332
0.05145	678.238	0.04263	967.936	0.07388	622.359
0.05148	678.099	0.04266	968.011	0.07393	622.388
0.05151	678.019	0.0427	968.059	0.07398	622.478
0.05155	678.02	0.04273	968.02	0.07402	622.507
0.05159	678.035	0.04277	968.181	0.07407	622.475
0.05162	678.116	0.0428	968.269	0.07412	622.378
0.05165	678.089	0.04284	968.237	0.07416	622.279
0.0517	678.243	0.04287	968.329	0.07421	622.306
0.05173	678.316	0.04291	968.253	0.07425	622.334
0.05177	678.302	0.04294	968.1	0.07429	622.296
0.0518	678.173	0.04298	968.046	0.07434	622.325
0.05183	678.135	0.04301	968.051	0.07439	622.421
0.05187	678.11	0.04305	968.07	0.07444	622.384
0.05191	678.147	0.04308	968.105	0.07448	622.351
0.05194	678.154	0.04312	968.182	0.07453	622.44
0.05198	678.182	0.04315	968.221	0.07457	622.468
0.05202	678.157	0.04319	968.341	0.07462	622.371
0.05205	678.267	0.04322	968.293	0.07467	622.402
0.05209	678.309	0.04326	968.16	0.07471	622.428
0.05213	678.308	0.04329	968.177	0.07476	622.397
0.05216	678.302	0.04332	968.093	0.0748	622.426
0.05219	678.169	0.04336	968.112	0.07485	622.515
0.05223	678.03	0.04339	968.15	0.0749	622.483
0.05226	678.037	0.04343	968.235	0.07494	622.386
0.0523	678.102	0.04346	968.236	0.07499	622.346
0.05233	678.159	0.0435	968.33	0.07503	622.375
0.05237	678.199	0.04354	968.377	0.07508	622.404
0.05241	678.255	0.04357	968.428	0.07512	622.305
0.05245	678.262	0.0436	968.368	0.07517	622.206
0.05248	678.35	0.04364	968.303	0.07521	622.36
0.05252	678.258	0.04367	968.21	0.07526	622.449
0.05255	678.272	0.0437	968.186	0.0753	622.417
0.05258	678.221	0.04374	968.224	0.07535	622.318
0.05262	678.077	0.04378	968.363	0.07539	622.219
0.05265	678.04	0.04381	968.367	0.07544	622.376
0.05269	678.172	0.04385	968.414	0.07549	622.465
0.05273	678.261	0.04388	968.466	0.07553	622.367
0.05276	678.307	0.04391	968.512	0.07558	622.27
0.0528	678.337	0.04395	968.41	0.07562	622.107
0.05284	678.362	0.04399	968.317	0.07566	622.195
0.05287	678.285	0.04401	968.212	0.07571	622.351
0.05291	678.214	0.04405	968.23	0.07576	622.447
0.05294	678.175	0.04409	968.244	0.0758	622.409
0.05298	678.11	0.04412	968.387	0.07585	622.376
0.05301	678.06	0.04416	968.43	0.07589	622.335
0.05305	678.074	0.04419	968.468	0.07593	622.238
0.05308	678.171	0.04423	968.46	0.07598	622.265
0.05312	678.227	0.04426	968.459	0.07603	622.294
0.05316	678.266	0.0443	968.379	0.07607	622.256
0.05319	678.211	0.04433	968.365	0.07612	622.285
0.05322	678.324	0.04436	968.251	0.07616	622.312
0.05326	678.199	0.0444	968.229	0.07621	622.406
0.0533	678.208	0.04443	968.271	0.07625	622.368
0.05333	678.105	0.04446	968.38	0.0763	622.396
0.05337	678.071	0.0445	968.41	0.07634	622.425
0.0534	678.23	0.04453	968.514	0.07638	622.198
0.05344	678.316	0.04457	968.517	0.07643	622.163
0.05348	678.335	0.0446	968.509	0.07647	622.32
0.05351	678.354	0.04464	968.463	0.07652	622.347
0.05355	678.355	0.04467	968.374	0.07656	622.247
0.05358	678.279	0.0447	968.298	0.07661	622.208
0.05362	678.251	0.04473	968.251	0.07665	622.302
0.05365	678.193	0.04477	968.264	0.0767	622.331
0.05369	678.116	0.0448	968.353	0.07674	622.36
0.05372	678.152	0.04484	968.45	0.07679	622.448
0.05376	678.276	0.04487	968.418	0.07683	622.477
0.05379	678.345	0.04491	968.522	0.07688	622.378
0.05383	678.359	0.04495	968.515	0.07692	622.345
0.05387	678.412	0.04498	968.412	0.07697	622.308
0.0539	678.344	0.04501	968.323	0.07701	622.275
0.05394	678.332	0.04504	968.266	0.07706	622.302
0.05397	678.305	0.04508	968.211	0.0771	622.39
0.05401	678.212	0.04511	968.241	0.07714	622.29
0.05405	678.2	0.04515	968.286	0.07719	622.256
0.05408	678.22	0.04518	968.421	0.07723	622.285
0.05412	678.295	0.04522	968.486	0.07728	622.247
0.05415	678.369	0.04525	968.518	0.07732	622.274
0.05419	678.444	0.04528	968.332	0.07737	622.369
0.05423	678.495	0.04532	968.408	0.07742	622.4
0.05427	678.386	0.04535	968.359	0.07746	622.361
0.0543	678.423	0.04539	968.285	0.0775	622.321
0.05434	678.413	0.04542	968.29	0.07755	622.289
0.05437	678.284	0.04545	968.349	0.07759	622.25
0.0544	678.24	0.04549	968.373	0.07764	622.278
0.05444	678.258	0.04552	968.526	0.07768	622.246
[truncated: 4,418 more rows]

## Sheet: Figure 1b
Figure 1b
Ti-O-Fe		Ti-O		Ti6Al4V-O		This work		Ti-N		Nb-O		FeCoNiCrMn-N		NbZrTi-O		high-C steel		high-N steel		NiCoCr-N		AlSi10Mg-N		AlCu-O		Ti6Al4V-N		304L-O		Fe10Cr-N		Cu-O
Change in strength (%)	Change in ductility (%)	Change in strength (%)	Change in ductility (%)	Change in strength (%)	Change in ductility (%)	Change in strength (%)	Change in ductility (%)	Change in strength (%)	Change in ductility (%)	Change in strength (%)	Change in ductility (%)	Change in strength (%)	Change in ductility (%)	Change in strength (%)	Change in ductility (%)	Change in strength (%)	Change in ductility (%)	Change in strength (%)	Change in ductility (%)	Change in strength (%)	Change in ductility (%)	Change in strength (%)	Change in ductility (%)	Change in strength (%)	Change in ductility (%)	Change in strength (%)	Change in ductility (%)	Change in strength (%)	Change in ductility (%)	Change in strength (%)	Change in ductility (%)	Change in strength (%)	Change in ductility (%)
67.9	-57.4	17.9	5.3	5.8	13.5	66.67	63.6	11.4	-12.7	16.5	-94.7	15	34	17.4	1.1	47.1	-0.8	5.9	7.3	13.7	-16.1	1.4	12.9	2.3	-56.2	22.9	-13.1	1.8	-1.7	17	-21.4	105	-38.2
		26.7	-1.5					18.4	-66.3									14.3	20.3							18.6	-36.5	3.1	0
		29	-12	5	-126																					25.6	-15.6	11	-19.2
		49.3	-11.3																							36.6	-42.5
		54.8	-108																							67.9	-84.4

## Sheet: Figure 1c
Figure 1c
Ti-12Mo-6Zr-2Fe		Ti-12Zr-11Nb-2Sn		Ti-30Nb-5Ta-3Zr		Ti-37Nb-6Sn		This work		Ti-Ta		Ti-Mo-Zr		Ti-34Nb-13Ta-xZr		Ti-27.5Nb-8.5Ta-3.5Mo-2.5Zr-4.5Sn		Ti–24Nb–4Zr–8Sn		Ti-35Nb-5Ta-7Zr		Ti-Nb
Engineering Strain (%)	Engineering Stress (MPa)	Engineering Strain (%)	Engineering Stress (MPa)	Engineering Strain (%)	Engineering Stress (MPa)	Engineering Strain (%)	Engineering Stress (MPa)	Engineering Strain (%)	Engineering Stress (MPa)	Engineering Strain (%)	Engineering Stress (MPa)	Engineering Strain (%)	Engineering Stress (MPa)	Engineering Strain (%)	Engineering Stress (MPa)	Engineering Strain (%)	Engineering Stress (MPa)	Engineering Strain (%)	Engineering Stress (MPa)	Engineering Strain (%)	Engineering Stress (MPa)	Engineering Strain (%)	Engineering Stress (MPa)
2	911	14.5	788	11.2	664	27.5	800	12	679	18	486	3.5	1029	14.1	610	4.5	920	13.8	563	16.5	816	19.9	748
		5.5	986	19	814			14.4	776	11.7	883	8.5	860	13.7	650	8.5	905	22	490	19	813	23.5	645
		12.8	737	28.8	570			15	874			13.1	695	11.4	741	10	840					21.6	763
				24	504			18.3	1004			9.9	558	15.8	569	11	835					15	792
														16	628	4.2	826
														14	715	6.4	780
														14.8	739
														19.7	787
														8.9	878

## Sheet: Figure 2a
Figure 2a
2 Theta (°)	Intensity (arb. units)
20	12869
20.01	12813
20.02	12848
20.03	12865
20.04	12858
20.05	12818
20.06	12913
20.07	12869
20.08	12858
20.09	12826
20.1	12871
20.11	12889
20.12	12861
20.13	12825
20.14	12841
20.15	12868
20.16	12846
20.17	12859
20.18	12848
20.19	12893
20.2	12862
20.21	12892
20.22	12868
20.23	12892
20.24	12878
20.25	12874
20.26	12948
20.27	12834
20.28	12888
20.29	12923
20.3	12869
20.31	12844
20.32	12848
20.33	12840
20.34	12837
20.35	12835
20.36	12878
20.37	12859
20.38	12791
20.39	12834
20.4	12842
20.41	12907
20.42	12844
20.43	12849
20.44	12927
20.45	12842
20.46	12825
20.47	12831
20.48	12857
20.49	12803
20.5	12805
20.51	12846
20.52	12840
20.53	12863
20.54	12834
20.55	12820
20.56	12843
20.57	12843
20.58	12851
20.59	12889
20.6	12879
20.61	12870
20.62	12879
20.63	12844
20.64	12888
20.65	12823
20.66	12839
20.67	12843
20.68	12833
20.69	12886
20.7	12864
20.71	12890
20.72	12894
20.73	12850
20.74	12851
20.75	12800
20.76	12829
20.77	12890
20.78	12853
20.79	12869
20.8	12830
20.81	12836
20.82	12863
20.83	12894
20.84	12845
20.85	12851
20.86	12896
20.87	12922
20.88	12873
20.89	12843
20.9	12856
20.91	12827
20.92	12856
20.93	12860
20.94	12819
20.95	12863
20.96	12874
20.97	12940
20.98	12914
20.99	12835
21	12902
21.01	12836
21.02	12907
21.03	12899
21.04	12862
21.05	12868
21.06	12881
21.07	12863
21.08	12875
21.09	12855
21.1	12860
21.11	12855
21.12	12851
21.13	12840
21.14	12889
21.15	12862
21.16	12949
21.17	12839
21.18	12831
21.19	12836
21.2	12891
21.21	12887
21.22	12826
21.23	12847
21.24	12867
21.25	12834
21.26	12851
21.27	12932
21.28	12861
21.29	12879
21.3	12920
21.31	12859
21.32	12780
21.33	12853
21.34	12846
21.35	12851
21.36	12855
21.37	12824
21.38	12862
21.39	12847
21.4	12877
21.41	12831
21.42	12825
21.43	12825
21.44	12825
21.45	12878
21.46	12852
21.47	12842
21.48	12829
21.49	12827
21.5	12851
21.51	12856
21.52	12832
21.53	12865
21.54	12847
21.55	12818
21.56	12841
21.57	12875
21.58	12856
21.59	12877
21.6	12847
21.61	12813
21.62	12901
21.63	12914
21.64	12890
21.65	12870
21.66	12827
21.67	12876
21.68	12849
21.69	12866
21.7	12834
21.71	12849
21.72	12872
21.73	12895
21.74	12888
21.75	12869
21.76	12836
21.77	12890
21.78	12874
21.79	12891
21.8	12902
21.81	12875
21.82	12921
21.83	12830
21.84	12804
21.85	12861
21.86	12840
21.87	12886
21.88	12882
21.89	12821
21.9	12845
21.91	12849
21.92	12859
21.93	12898
21.94	12865
21.95	12873
21.96	12859
21.97	12845
21.98	12865
21.99	12885
22	12884
22.01	12778
22.02	12807
22.03	12858
22.04	12857
22.05	12852
22.06	12869
22.07	12812
22.08	12833
22.09	12843
22.1	12831
22.11	12903
22.12	12870
22.13	12856
22.14	12904
22.15	12887
22.16	12849
22.17	12862
22.18	12844
22.19	12892
22.2	12862
22.21	12883
22.22	12849
22.23	12852
22.24	12831
22.25	12857
22.26	12893
22.27	12868
22.28	12869
22.29	12824
22.3	12900
22.31	12841
22.32	12818
22.33	12840
22.34	12836
22.35	12843
22.36	12865
22.37	12848
22.38	12859
22.39	12850
22.4	12872
22.41	12904
22.42	12832
22.43	12877
22.44	12849
22.45	12895
22.46	12833
22.47	12884
22.48	12891
22.49	12908
22.5	12905
22.51	12866
22.52	12868
22.53	12879
22.54	12883
22.55	12889
22.56	12887
22.57	12870
22.58	12824
22.59	12825
22.6	12867
22.61	12852
22.62	12859
22.63	12877
22.64	12873
22.65	12842
22.66	12871
22.67	12873
22.68	12897
22.69	12864
22.7	12872
22.71	12838
22.72	12853
22.73	12917
22.74	12856
22.75	12895
22.76	12825
22.77	12874
22.78	12928
22.79	12926
22.8	12872
22.81	12877
22.82	12894
22.83	12893
22.84	12855
22.85	12877
22.86	12850
22.87	12899
22.88	12893
22.89	12845
22.9	12869
22.91	12891
22.92	12857
22.93	12899
22.94	12872
22.95	12847
22.96	12863
22.97	12870
22.98	12881
22.99	12868
23	12847
23.01	12853
23.02	12896
23.03	12846
23.04	12875
23.05	12886
23.06	12897
23.07	12883
23.08	12889
23.09	12900
23.1	12843
23.11	12849
23.12	12884
23.13	12839
23.14	12862
23.15	12857
23.16	12910
23.17	12810
23.18	12855
23.19	12905
23.2	12884
23.21	12863
23.22	12867
23.23	12900
23.24	12904
23.25	12853
23.26	12901
23.27	12860
23.28	12887
23.29	12871
23.3	12860
23.31	12856
23.32	12922
23.33	12893
23.34	12903
23.35	12899
23.36	12895
23.37	12922
23.38	12866
23.39	12905
23.4	12896
23.41	12884
23.42	12852
23.43	12938
23.44	12914
23.45	12890
23.46	12852
23.47	12898
23.48	12901
23.49	12874
23.5	12870
23.51	12874
23.52	12910
23.53	12867
23.54	12927
23.55	12891
23.56	12960
23.57	12896
23.58	12883
23.59	12884
23.6	12937
23.61	12893
23.62	12860
23.63	12902
23.64	12861
23.65	12886
23.66	12920
23.67	12892
23.68	12832
23.69	12863
23.7	12900
23.71	12893
23.72	12933
23.73	12873
23.74	12867
23.75	12955
23.76	12909
23.77	12911
23.78	12897
23.79	12894
23.8	12916
23.81	12895
23.82	12882
23.83	12889
23.84	12891
23.85	12857
23.86	12885
23.87	12885
23.88	12927
23.89	12876
23.9	12875
23.91	12865
23.92	12909
23.93	12900
23.94	12886
23.95	12870
23.96	12855
23.97	12901
23.98	12897
23.99	12914
24	12911
24.01	12912
24.02	12867
24.03	12982
24.04	12861
24.05	12878
24.06	12844
24.07	12871
24.08	12899
24.09	12866
24.1	12921
24.11	12962
24.12	12870
24.13	12941
24.14	12905
24.15	12922
24.16	12904
24.17	12935
24.18	12900
24.19	12892
24.2	12918
24.21	12961
24.22	12903
24.23	12921
24.24	12899
24.25	12915
24.26	12970
24.27	12930
24.28	12930
24.29	12875
24.3	12894
24.31	12873
24.32	12863
24.33	12981
24.34	12908
24.35	12923
24.36	12899
24.37	12926
24.38	12925
24.39	12903
24.4	12917
24.41	12863
24.42	12945
24.43	12902
24.44	12837
24.45	12887
24.46	12933
24.47	12881
24.48	12877
24.49	12887
24.5	12869
24.51	12895
24.52	12923
24.53	12908
24.54	12894
24.55	12875
24.56	12942
24.57	12904
24.58	12862
24.59	12917
24.6	12962
24.61	12915
24.62	12912
24.63	12914
24.64	12897
24.65	12961
24.66	12934
24.67	12898
24.68	12919
24.69	12905
24.7	12859
24.71	12909
24.72	12923
24.73	12927
24.74	12903
24.75	12902
24.76	12941
24.77	12897
24.78	12921
24.79	12870
24.8	12870
24.81	12915
24.82	12873
24.83	12912
24.84	12910
24.85	12938
24.86	12901
24.87	12932
24.88	12915
24.89	12874
24.9	12904
24.91	12901
24.92	12926
24.93	12895
24.94	12943
24.95	12956
24.96	12910
24.97	12939
24.98	12905
24.99	12928
25	12913
25.01	12967
25.02	12927
25.03	12868
25.04	12902
25.05	12868
25.06	12927
25.07	12927
25.08	12938
25.09	12939
25.1	12868
25.11	12872
25.12	12918
25.13	12912
25.14	12980
25.15	12921
25.16	12933
25.17	12900
25.18	12973
25.19	12878
25.2	12919
25.21	12972
25.22	12918
25.23	12919
25.24	12913
25.25	12875
25.26	12883
25.27	12869
25.28	12925
25.29	12950
25.3	12886
25.31	12929
25.32	12938
25.33	12935
25.34	12943
25.35	12910
25.36	12926
25.37	12913
25.38	12890
25.39	12901
25.4	12902
25.41	12934
25.42	12939
25.43	12890
25.44	12950
25.45	12874
25.46	12950
25.47	12929
25.48	12973
25.49	12916
25.5	12910
25.51	12919
25.52	12910
25.53	12926
25.54	12893
25.55	12922
25.56	12935
25.57	12900
25.58	12907
25.59	12922
25.6	12927
25.61	12924
25.62	12979
25.63	12890
25.64	12965
25.65	12953
25.66	12927
25.67	12910
25.68	12923
25.69	12922
25.7	12904
25.71	12922
25.72	12926
25.73	12952
25.74	12903
25.75	12918
25.76	12889
25.77	12892
25.78	12879
25.79	12913
25.8	12936
25.81	12930
25.82	12919
25.83	12895
25.84	12935
25.85	12946
25.86	12941
25.87	12948
25.88	12938
25.89	12958
25.9	12945
25.91	12918
25.92	12893
25.93	12923
25.94	12914
25.95	12928
25.96	12952
25.97	12973
25.98	12923
25.99	12974
26	12985
26.01	13017
26.02	12937
26.03	12894
26.04	12929
26.05	12926
26.06	12939
26.07	12926
26.08	12927
26.09	12947
26.1	12972
26.11	12905
26.12	12888
26.13	12909
26.14	12871
26.15	12907
26.16	12875
26.17	12903
26.18	12934
26.19	12949
26.2	12935
26.21	12954
26.22	12980
26.23	12921
26.24	12936
26.25	12951
26.26	12946
26.27	12914
26.28	12892
26.29	12993
26.3	12959
26.31	12991
26.32	12951
26.33	12944
26.34	12916
26.35	12904
26.36	12986
26.37	12933
26.38	12907
26.39	12948
26.4	12941
26.41	12932
26.42	12909
26.43	12933
26.44	12934
26.45	12900
26.46	12907
26.47	12942
26.48	12981
26.49	12952
26.5	12894
26.51	12993
26.52	12913
26.53	12905
26.54	12962
26.55	12980
26.56	12980
26.57	12917
26.58	12875
26.59	12970
26.6	12929
26.61	12899
26.62	12922
26.63	12937
26.64	12991
26.65	12955
26.66	12959
26.67	12919
26.68	12963
26.69	12926
26.7	12955
26.71	12913
26.72	12977
26.73	12973
26.74	12944
26.75	12942
26.76	12933
26.77	12933
26.78	12927
26.79	13003
26.8	12924
26.81	12921
26.82	12969
26.83	12935
26.84	12962
26.85	12960
26.86	12971
26.87	12960
26.88	12954
26.89	12956
26.9	12958
26.91	12956
26.92	12959
26.93	12967
26.94	12923
26.95	12962
26.96	12943
26.97	12893
26.98	12930
26.99	12922
27	12918
27.01	12959
27.02	12948
27.03	12947
27.04	12912
27.05	12901
27.06	12942
27.07	12894
27.08	13001
27.09	12940
27.1	12924
27.11	12932
27.12	12966
27.13	12965
27.14	12991
27.15	12930
27.16	12917
27.17	12887
27.18	12929
27.19	12996
27.2	12928
27.21	12924
27.22	12925
27.23	12947
27.24	12971
27.25	12938
27.26	12986
27.27	12966
27.28	12947
27.29	12963
27.3	12972
27.31	12982
27.32	13002
27.33	12953
27.34	12948
27.35	12933
27.36	12921
27.37	13007
27.38	12966
27.39	12959
27.4	12960
27.41	12970
27.42	12953
27.43	12972
27.44	12922
27.45	12969
27.46	12923
27.47	12911
27.48	12942
27.49	12978
27.5	12984
27.51	12972
27.52	12965
27.53	13020
27.54	12966
27.55	12944
27.56	12924
27.57	12963
27.58	12984
27.59	12982
27.6	12969
27.61	12943
27.62	12939
27.63	12967
27.64	12946
27.65	12881
27.66	12967
27.67	12919
27.68	12945
27.69	12969
27.7	12966
27.71	12980
27.72	12977
27.73	12960
27.74	12966
27.75	12993
27.76	12972
27.77	12899
27.78	12971
27.79	12958
27.8	12908
27.81	12973
27.82	12960
27.83	12934
27.84	12977
27.85	12970
27.86	12971
27.87	12989
27.88	12921
27.89	13010
27.9	12966
27.91	12943
27.92	12993
27.93	13012
27.94	12966
27.95	12962
27.96	12922
27.97	12926
27.98	12971
27.99	12951
28	12981
28.01	12946
28.02	12942
28.03	12940
28.04	12959
28.05	12953
28.06	12970
28.07	12932
28.08	12935
28.09	12970
28.1	12948
28.11	12967
28.12	12970
28.13	12885
28.14	12959
28.15	12941
28.16	12937
28.17	12963
28.18	12979
28.19	13007
28.2	12917
28.21	12999
28.22	12980
28.23	12960
28.24	12905
28.25	12967
28.26	12956
28.27	12960
28.28	12968
28.29	12938
28.3	12915
28.31	12955
28.32	12929
28.33	12969
28.34	12933
28.35	12954
28.36	12953
28.37	12990
28.38	12968
28.39	13001
28.4	13011
28.41	12979
28.42	12979
28.43	12962
28.44	12978
28.45	12991
28.46	12945
28.47	12965
28.48	12955
28.49	12927
28.5	12958
28.51	12945
28.52	12981
28.53	13002
28.54	13018
28.55	13026
28.56	12952
28.57	12989
28.58	13006
28.59	12995
28.6	12954
28.61	12928
28.62	12952
28.63	12959
28.64	12962
28.65	12924
28.66	12974
28.67	12979
28.68	12977
28.69	12990
28.7	13046
28.71	12989
28.72	12970
28.73	12913
28.74	12936
28.75	12999
28.76	12934
28.77	12993
28.78	12973
28.79	12927
28.8	12979
28.81	12965
28.82	12978
28.83	12928
28.84	12973
28.85	12982
28.86	12933
28.87	12947
28.88	12973
28.89	12981
28.9	12935
28.91	12937
28.92	12979
28.93	12975
28.94	12985
28.95	12978
28.96	13003
28.97	12970
28.98	12928
28.99	12988
29	12986
29.01	12973
29.02	12978
29.03	12962
29.04	12967
29.05	12942
29.06	12963
29.07	13010
29.08	12985
29.09	12997
29.1	12946
29.11	12979
29.12	12947
29.13	13012
29.14	12969
29.15	12973
29.16	12987
29.17	13000
29.18	12959
29.19	12945
29.2	12954
29.21	12951
29.22	12961
29.23	12962
29.24	13008
29.25	12988
29.26	12986
29.27	12943
29.28	13016
29.29	12938
29.3	12987
29.31	12998
29.32	12968
29.33	13033
29.34	13020
29.35	13015
29.36	12969
29.37	12952
29.38	13004
29.39	12970
29.4	12932
29.41	12958
29.42	12975
29.43	12985
29.44	12987
29.45	12984
29.46	12976
29.47	13021
29.48	12991
29.49	13055
29.5	13002
29.51	12967
29.52	12968
29.53	12976
29.54	12949
29.55	13027
29.56	12987
29.57	12990
29.58	13002
29.59	13037
29.6	13013
29.61	13004
29.62	12949
29.63	12952
29.64	13029
29.65	13020
29.66	12995
29.67	13011
29.68	13025
29.69	12947
29.7	12982
29.71	13036
29.72	12993
29.73	13026
29.74	12979
29.75	12970
29.76	13065
29.77	12967
29.78	12947
29.79	13032
29.8	12971
29.81	13018
29.82	13008
29.83	13025
29.84	12999
29.85	13036
29.86	13034
29.87	13022
29.88	13027
29.89	12999
29.9	12997
29.91	12997
29.92	13005
29.93	13047
29.94	13023
29.95	13018
29.96	12984
29.97	13063
29.98	13017
29.99	12996
30	13021
30.01	12946
30.02	12941
30.03	12995
30.04	12997
30.05	13042
30.06	13019
30.07	13058
30.08	13051
30.09	13000
30.1	12958
30.11	12980
30.12	13023
30.13	12971
30.14	13095
30.15	13015
30.16	12996
30.17	13054
30.18	12943
30.19	13015
30.2	12993
30.21	13026
30.22	13065
30.23	12945
30.24	13015
30.25	12973
30.26	12973
30.27	12978
30.28	12987
30.29	13033
30.3	12985
30.31	12998
30.32	13029
30.33	12995
30.34	12970
30.35	13008
30.36	13042
30.37	13023
30.38	13006
30.39	12987
30.4	12977
30.41	13032
30.42	12947
30.43	12967
30.44	13004
30.45	13071
30.46	13019
30.47	13016
30.48	13014
30.49	13042
30.5	13028
30.51	12970
30.52	13043
30.53	13019
30.54	13000
30.55	13026
30.56	12975
30.57	12991
30.58	13032
30.59	13003
30.6	13012
30.61	13086
30.62	13020
30.63	13027
30.64	13026
30.65	13030
30.66	13003
30.67	13032
30.68	13026
30.69	12988
30.7	13022
30.71	12997
30.72	13040
30.73	13045
30.74	13002
30.75	13021
30.76	13014
30.77	13028
30.78	12954
30.79	12984
30.8	13017
30.81	12951
30.82	13020
30.83	13023
30.84	13042
30.85	12988
30.86	13029
30.87	13063
30.88	13001
30.89	12961
30.9	13016
30.91	12980
30.92	12997
30.93	13020
30.94	12986
30.95	12992
30.96	13034
30.97	13014
30.98	13003
30.99	13046
31	12990
31.01	13045
31.02	13065
31.03	13021
31.04	13039
31.05	13044
31.06	13043
31.07	13015
31.08	13003
31.09	13006
31.1	13034
31.11	13000
31.12	13000
31.13	13023
31.14	13047
31.15	13012
31.16	13044
31.17	13097
31.18	13028
31.19	12972
31.2	12980
31.21	12991
31.22	12973
31.23	13050
31.24	13039
31.25	13020
31.26	12987
31.27	13026
31.28	13007
31.29	13019
31.3	13044
31.31	12999
31.32	13010
31.33	12969
31.34	13020
31.35	13000
31.36	12973
31.37	13050
31.38	12993
31.39	13023
31.4	13006
31.41	13001
31.42	12979
31.43	12988
31.44	12962
31.45	12981
31.46	13067
31.47	13031
31.48	12937
31.49	12994
31.5	12953
31.51	12963
31.52	13048
31.53	13070
31.54	13014
31.55	12987
31.56	13033
31.57	12982
31.58	13021
31.59	13037
31.6	13038
31.61	13021
31.62	13012
31.63	13062
31.64	12991
31.65	13030
31.66	12974
31.67	12982
31.68	12994
31.69	13053
31.7	13008
31.71	12960
31.72	12989
31.73	13045
31.74	13018
31.75	13017
31.76	13048
31.77	13021
31.78	12995
31.79	12996
31.8	13011
31.81	12988
31.82	13025
31.83	13008
31.84	12982
31.85	12990
31.86	13029
31.87	13077
31.88	13043
31.89	13000
31.9	12979
31.91	13014
31.92	13049
31.93	13010
31.94	12989
31.95	13067
31.96	13032
31.97	13019
31.98	12999
31.99	13027
32	12959
32.01	12972
32.02	13015
32.03	13068
32.04	13021
32.05	13003
32.06	13005
32.07	12998
32.08	13032
32.09	13019
32.1	12994
32.11	12989
32.12	13006
32.13	12972
32.14	13023
32.15	13004
32.16	12996
32.17	12997
32.18	12993
32.19	12996
32.2	13003
32.21	13031
32.22	13046
32.23	13008
32.24	13067
32.25	13038
32.26	13002
32.27	13026
32.28	13027
32.29	13017
32.3	13004
32.31	13049
32.32	13026
32.33	13030
32.34	12974
32.35	12999
32.36	12987
32.37	13022
32.38	12976
32.39	13043
32.4	12967
32.41	12992
32.42	12959
32.43	12999
32.44	13008
32.45	12967
32.46	13004
32.47	13018
32.48	13057
32.49	13033
32.5	13002
32.51	12997
32.52	13072
32.53	13072
32.54	13045
32.55	13060
32.56	13104
32.57	13055
32.58	13002
32.59	13048
32.6	13032
32.61	13077
32.62	13016
32.63	13008
32.64	12971
32.65	13012
32.66	12981
32.67	13028
32.68	13002
32.69	13036
32.7	13083
32.71	13013
32.72	12989
32.73	13017
32.74	12992
32.75	12981
32.76	13053
32.77	13033
32.78	13030
32.79	12985
32.8	12985
32.81	12972
32.82	13010
32.83	13059
32.84	13058
32.85	13051
32.86	13037
32.87	13049
32.88	13024
32.89	13010
32.9	13019
32.91	13068
32.92	13030
32.93	13002
32.94	13023
32.95	13049
32.96	13071
32.97	13033
32.98	13012
32.99	13022
33	13060
33.01	13012
33.02	13020
33.03	12984
33.04	13011
33.05	13046
33.06	13021
33.07	13016
33.08	12996
33.09	13037
33.1	13068
33.11	13076
33.12	13056
33.13	13080
33.14	13075
33.15	13020
33.16	13023
33.17	13037
33.18	12985
33.19	13006
33.2	13050
33.21	13005
33.22	13005
33.23	13021
33.24	13020
33.25	13017
33.26	13014
33.27	13017
33.28	12950
33.29	13086
33.3	13032
33.31	13048
33.32	13072
33.33	13019
33.34	13092
33.35	13015
33.36	13078
33.37	13018
33.38	13042
33.39	13001
33.4	13069
33.41	13042
33.42	13045
33.43	13033
33.44	13003
33.45	13084
33.46	13056
33.47	13008
33.48	13012
33.49	13066
33.5	13028
33.51	13059
33.52	13058
33.53	13029
33.54	13057
33.55	13101
33.56	13090
33.57	13096
33.58	13088
33.59	13096
33.6	13089
33.61	13026
33.62	13028
33.63	13086
33.64	13075
33.65	13022
33.66	13074
33.67	13022
33.68	13017
33.69	13105
33.7	13097
33.71	13058
33.72	13069
33.73	13069
33.74	13071
33.75	13020
33.76	13020
33.77	13056
33.78	13084
33.79	13058
33.8	13143
33.81	13050
33.82	13022
33.83	13029
33.84	13008
33.85	13045
33.86	13059
33.87	13049
33.88	13031
33.89	13057
33.9	13046
33.91	13034
33.92	13079
33.93	13048
33.94	13012
33.95	13066
33.96	13077
33.97	13038
33.98	13045
33.99	13102
34	12991
34.01	13031
34.02	13023
34.03	13078
34.04	13060
34.05	13057
34.06	13057
34.07	13053
34.08	13010
34.09	13057
34.1	13002
34.11	13015
34.12	13045
34.13	13064
34.14	13038
34.15	13033
34.16	13028
34.17	13022
34.18	13030
34.19	13068
34.2	13046
34.21	13037
34.22	13045
34.23	13059
34.24	13083
34.25	13056
34.26	13052
34.27	13042
34.28	13034
34.29	13085
34.3	13047
34.31	13077
34.32	13073
34.33	13028
34.34	13056
34.35	13040
34.36	13044
34.37	13053
34.38	13079
34.39	13062
34.4	13039
34.41	13095
34.42	13084
34.43	13076
34.44	13038
34.45	13073
34.46	13017
34.47	13057
34.48	13037
34.49	13011
34.5	13042
34.51	13048
34.52	13040
34.53	13072
34.54	13037
34.55	13048
34.56	13066
34.57	13037
34.58	13060
34.59	13082
34.6	13054
34.61	13025
34.62	13084
34.63	12973
34.64	13086
34.65	13006
34.66	13034
34.67	13055
34.68	13003
34.69	12995
34.7	13029
34.71	13049
34.72	13041
34.73	13110
34.74	13060
34.75	13043
34.76	13034
34.77	13034
34.78	13053
34.79	13051
34.8	13040
34.81	13089
34.82	13023
34.83	13052
34.84	13084
34.85	13036
34.86	13043
34.87	12996
34.88	13024
34.89	13137
34.9	13067
34.91	12994
34.92	13028
34.93	13037
34.94	13059
34.95	13049
34.96	13059
34.97	13079
34.98	13058
34.99	13039
35	13083
35.01	13092
35.02	13010
35.03	13052
35.04	13049
35.05	13056
35.06	13034
35.07	13054
35.08	13077
35.09	13048
35.1	13070
35.11	13075
35.12	13019
35.13	13016
35.14	13042
35.15	13078
35.16	13071
35.17	13073
35.18	12997
35.19	13017
35.2	13015
35.21	13056
35.22	13004
35.23	13003
35.24	13064
35.25	12998
35.26	13022
35.27	13052
35.28	13018
35.29	13053
35.3	13010
35.31	13060
35.32	13073
35.33	13086
35.34	13040
35.35	13086
35.36	13084
35.37	13007
35.38	13075
35.39	13064
35.4	13018
35.41	13076
35.42	13064
35.43	13066
35.44	13034
35.45	13037
35.46	13085
35.47	13063
35.48	13083
35.49	13037
35.5	13088
35.51	13041
35.52	13030
35.53	13026
35.54	13034
35.55	13106
35.56	13101
35.57	13112
35.58	13137
35.59	13095
35.6	13098
35.61	13176
35.62	13112
35.63	13163
35.64	13126
35.65	13129
35.66	13066
35.67	13106
35.68	13126
35.69	13108
35.7	13063
35.71	13143
35.72	13121
35.73	13101
35.74	13075
35.75	13072
35.76	13072
35.77	13117
35.78	13125
35.79	13079
35.8	13057
35.81	13089
35.82	13076
35.83	13118
35.84	13119
35.85	13088
35.86	13070
35.87	13058
35.88	13093
35.89	13107
35.9	13121
35.91	13104
35.92	13103
35.93	13142
35.94	13089
35.95	13093
35.96	13151
35.97	13056
35.98	13149
35.99	13157
36	13134
36.01	13206
36.02	13157
36.03	13111
36.04	13149
36.05	13174
36.06	13126
36.07	13163
36.08	13110
36.09	13151
36.1	13179
36.11	13154
36.12	13172
36.13	13226
36.14	13263
36.15	13176
36.16	13203
36.17	13178
36.18	13218
36.19	13194
36.2	13205
36.21	13179
36.22	13219
36.23	13203
36.24	13223
36.25	13251
36.26	13226
36.27	13211
36.28	13270
36.29	13217
36.3	13238
36.31	13218
36.32	13255
36.33	13235
36.34	13227
36.35	13226
36.36	13255
36.37	13151
36.38	13287
36.39	13267
36.4	13196
36.41	13234
36.42	13243
36.43	13264
36.44	13301
36.45	13276
36.46	13297
36.47	13309
36.48	13280
36.49	13204
36.5	13274
36.51	13329
36.52	13284
36.53	13278
36.54	13274
36.55	13323
36.56	13256
36.57	13274
36.58	13334
36.59	13388
36.6	13336
36.61	13321
36.62	13267
36.63	13347
36.64	13387
36.65	13367
36.66	13358
36.67	13317
36.68	13370
36.69	13322
36.7	13342
36.71	13355
36.72	13358
36.73	13404
36.74	13471
36.75	13416
36.76	13478
36.77	13414
36.78	13436
36.79	13436
36.8	13489
36.81	13453
36.82	13488
36.83	13474
36.84	13476
36.85	13546
36.86	13593
36.87	13589
36.88	13585
36.89	13659
36.9	13599
36.91	13697
36.92	13735
36.93	13797
36.94	13768
36.95	13830
36.96	13960
36.97	13927
36.98	14013
36.99	14082
37	14095
37.01	14208
37.02	14353
37.03	14447
37.04	14500
37.05	14523
37.06	14675
37.07	14729
37.08	14940
37.09	15112
37.1	15234
37.11	15380
37.12	15547
37.13	15736
37.14	15834
37.15	16066
37.16	16420
37.17	16596
37.18	16902
37.19	17156
37.2	17412
37.21	17789
37.22	18104
37.23	18465
37.24	18933
37.25	19185
37.26	19487
37.27	19881
37.28	20299
37.29	20680
37.3	21075
37.31	21504
37.32	21875
37.33	22281
37.34	22468
37.35	23011
37.36	23426
37.37	23650
37.38	23783
37.39	23915
37.4	24137
37.41	24333
37.42	24458
37.43	24653
37.44	24564
37.45	24613
37.46	24758
37.47	25018
37.48	25099
37.49	25181
37.5	25177
37.51	25370
37.52	25294
37.53	25205
37.54	25167
37.55	25123
37.56	25093
37.57	24924
37.58	24576
37.59	24143
37.6	24068
37.61	23761
37.62	23343
37.63	23054
37.64	22614
37.65	22255
37.66	21801
37.67	21644
37.68	20826
37.69	20621
37.7	20294
37.71	19634
37.72	19352
37.73	18890
37.74	18633
37.75	18081
37.76	17770
37.77	17403
37.78	17114
37.79	16846
37.8	16465
37.81	16181
37.82	15929
37.83	15682
37.84	15496
37.85	15290
37.86	15141
37.87	14943
37.88	14765
37.89	14682
37.9	14577
37.91	14439
37.92	14218
37.93	14188
37.94	13973
37.95	14058
37.96	13881
37.97	13823
37.98	13851
37.99	13763
38	13725
38.01	13663
38.02	13638
38.03	13584
38.04	13540
38.05	13512
38.06	13447
38.07	13453
38.08	13450
38.09	13466
38.1	13450
38.11	13421
38.12	13425
38.13	13385
38.14	13351
38.15	13409
38.16	13358
38.17	13366
38.18	13345
38.19	13315
38.2	13310
38.21	13304
38.22	13262
38.23	13362
38.24	13295
38.25	13226
38.26	13293
38.27	13348
38.28	13265
38.29	13311
38.3	13270
38.31	13207
38.32	13238
38.33	13230
38.34	13254
38.35	13270
38.36	13205
38.37	13228
38.38	13238
38.39	13229
38.4	13185
38.41	13107
38.42	13124
38.43	13182
38.44	13181
38.45	13160
38.46	13215
38.47	13195
38.48	13175
38.49	13175
38.5	13144
38.51	13152
38.52	13141
38.53	13134
38.54	13130
38.55	13140
38.56	13165
38.57	13168
38.58	13143
38.59	13229
38.6	13171
38.61	13095
38.62	13144
38.63	13115
38.64	13155
38.65	13081
38.66	13153
38.67	13183
38.68	13134
38.69	13151
38.7	13135
38.71	13094
38.72	13174
38.73	13132
38.74	13138
38.75	13086
38.76	13107
38.77	13105
38.78	13141
38.79	13129
38.8	13088
38.81	13092
38.82	13141
38.83	13201
38.84	13107
38.85	13126
38.86	13135
38.87	13089
38.88	13080
38.89	13107
38.9	13099
38.91	13091
38.92	13112
38.93	13102
38.94	13140
38.95	13082
38.96	13074
38.97	13125
38.98	13080
38.99	13111
39	13073
39.01	13097
39.02	13111
39.03	13093
39.04	13093
39.05	13089
39.06	13083
39.07	13170
39.08	13076
39.09	13093
39.1	13105
39.11	13104
39.12	13096
39.13	13083
39.14	13146
39.15	13160
39.16	13064
39.17	13105
39.18	13071
39.19	13072
39.2	13105
39.21	13074
39.22	13106
39.23	13143
39.24	13091
39.25	13046
39.26	13024
39.27	13119
39.28	13137
39.29	13090
39.3	13082
39.31	13081
39.32	13083
39.33	13122
39.34	13079
39.35	13091
39.36	13106
39.37	13078
39.38	13102
39.39	13047
39.4	13030
39.41	13076
39.42	13073
39.43	13049
39.44	13071
39.45	13109
39.46	13085
39.47	13152
39.48	13099
39.49	13054
39.5	13106
39.51	13092
39.52	13070
39.53	13089
39.54	13054
39.55	13054
39.56	13111
39.57	13103
39.58	13054
39.59	13057
39.6	13132
39.61	13103
39.62	13023
39.63	13090
39.64	12987
39.65	13038
39.66	13031
39.67	13059
39.68	13074
39.69	13070
39.7	13031
39.71	13027
39.72	13116
39.73	13070
39.74	13097
39.75	13073
39.76	13060
39.77	13020
39.78	13046
39.79	13077
39.8	13049
39.81	13057
39.82	13024
39.83	13069
39.84	13076
39.85	13051
39.86	13030
39.87	13031
39.88	13040
39.89	13027
39.9	13032
39.91	13034
39.92	13033
39.93	13017
39.94	13045
39.95	13079
39.96	13086
39.97	13050
[truncated: 5,003 more rows]

## Sheet: Figure 3a
Figure 3a
	x	y	z	mass
0	24.355	0.72704	0.45156	22.9687
1	24.2001	0.76983	0.76391	23.9994
2	24.1556	0.84273	0.75634	24.4646
3	23.9718	0.66182	0.87818	29.9705
4	1.54652	4.26558	0.6785	23.9622
5	1.36558	4.43476	0.9632	23.9747
6	1.2835	4.32332	0.70583	24.4928
7	1.48215	4.35833	0.67626	29.9713
8	0.75506	5.35404	0.65777	23.4722
9	0.60902	5.05667	0.71529	23.9776
10	0.79474	5.04604	0.80543	23.9752
11	0.60342	4.9908	0.9304	24.0585
12	0.7168	5.27225	0.67484	24.4594
13	0.81857	5.26473	0.5816	30.3121
14	9.0312	5.70002	0.9355	24.4723
15	8.79241	5.83161	0.60108	31.3023
16	8.46718	5.91407	0.87116	30.2967
17	8.82442	5.69088	0.73498	52.014
18	8.90912	6.07858	0.96091	23.964
19	8.63046	6.248	1.01981	23.985
20	8.89026	6.12823	0.6685	31.2957
21	8.67969	6.24694	0.90648	31.2969
22	1.23286	7.89674	0.5616	23.9606
23	1.10358	7.99733	0.68303	23.9871
24	1.05619	7.79842	0.59121	29.9884
25	1.2608	7.70602	0.50068	44.9998
26	1.30322	8.03919	0.68007	45.4773
27	0.7589	8.23053	0.6588	29.9509
28	0.55504	8.31198	0.9381	29.9741
29	0.90576	7.97742	0.65178	30.6333
30	1.34734	8.46764	0.6641	23.4739
31	1.44037	8.05861	0.67436	23.9718
32	1.27675	8.09998	0.85511	15.9824
33	1.51426	8.2796	0.75056	31.9997
34	1.26451	8.20895	0.54579	30.6332
35	0.49984	8.62299	0.57054	23.9706
36	0.5813	9.04244	0.74632	23.9759
37	0.65799	9.0497	0.83269	23.9665
38	0.70426	8.79044	1.04107	23.981
39	0.88576	8.87085	0.82914	24.4747
40	0.56484	8.86409	0.85316	29.9762
41	0.90093	8.86908	0.88894	30.325
42	13.1892	8.80478	1.00357	22.9763
43	13.0589	8.5792	0.68365	23.9775
44	13.3421	9.00425	0.77629	23.9782
45	13.0594	8.84829	0.99465	31.3147
46	13.3212	8.82083	0.44775	47.9337
47	13.633	8.86531	0.90327	23.9768
48	14.012	8.93499	0.61531	29.9885
49	13.8505	8.6575	0.95263	29.9673
50	13.5613	8.98114	0.8566	44.9502
51	13.5797	8.93632	0.89569	31.9647
52	3.01656	9.31466	0.73537	22.9844
53	3.41756	9.24739	0.51617	23.4753
54	3.24021	9.54576	0.58248	23.9625
55	3.514	9.24194	0.66168	23.9784
56	3.38322	9.00785	0.68162	23.9713
57	3.11792	9.25263	0.93849	24.539
58	3.58259	9.17172	0.76464	29.9722
59	3.06758	9.36831	0.6012	45.4669
60	3.21827	9.29497	0.4083	30.6439
61	22.8099	11.0535	0.64539	23.4541
62	22.6354	10.5925	0.67757	23.4685
63	22.778	10.9185	0.5645	23.9576
64	22.683	10.6095	0.97572	23.9826
65	22.6173	10.7456	1.03118	30.0093
66	22.777	10.6143	0.86932	31.3293
67	22.8439	11.0055	0.66747	31.9774
68	22.4862	10.6904	0.92671	30.635
69	23.5003	10.5551	0.83771	22.9864
70	23.2404	10.7759	0.64219	23.9749
71	23.2578	10.8277	0.64682	23.974
72	21.8427	11.4511	0.61146	23.9789
73	21.5966	11.3435	0.66274	23.9613
74	21.5248	11.0447	0.72781	23.9748
75	21.8913	11.4761	0.62363	24.4657
76	21.6045	11.2912	0.66658	24.482
77	21.7029	11.4075	0.68887	29.9597
78	21.9616	11.1021	0.76385	29.961
79	21.6576	10.9321	0.72146	29.9616
80	21.964	11.0749	0.68824	14.0003
81	23.3891	11.2637	0.83665	22.9635
82	22.996	11.1878	0.9815	22.9925
83	23.1421	11.1662	0.5875	23.9849
84	23.1395	11.4175	0.588	23.9609
85	23.219	11.3756	0.7896	23.9685
86	23.0618	11.272	0.56029	31.3157
87	23.8	11.1035	0.48127	23.9863
88	23.6655	11.0329	0.5887	23.9911
89	23.9516	10.9632	0.72158	23.9886
90	23.5514	11.039	0.7015	29.9653
91	23.9807	11.1813	0.96963	29.9509
92	23.866	11.0885	0.70483	31.3279
93	23.7927	11.3306	0.95017	46.4482
94	5.99808	11.6676	0.96651	23.4847
95	5.61964	11.7556	0.59785	23.9794
96	5.75849	11.752	0.56306	24.9579
97	5.76707	11.4543	0.73148	24.9594
98	5.88865	12.0226	0.91968	24.9669
99	5.66484	12.0644	0.62063	45.961
100	5.53916	11.6182	0.54859	30.6592
101	6.17522	11.8267	0.60821	23.9783
102	6.24465	11.8702	1.0606	31.3292
103	6.47807	11.8316	0.55815	30.6164
104	6.33186	11.7557	0.69892	30.6456
105	6.38845	11.8072	0.75641	30.6188
106	6.46477	11.8771	0.70642	30.9856
107	6.09318	11.8437	0.60342	53.4722
108	23.0119	11.6758	0.91346	23.9731
109	23.3939	11.6569	0.55262	29.9793
110	23.475	11.9552	0.86403	29.9766
111	23.1447	11.9305	0.77793	29.9887
112	23.6411	12.0114	0.72621	23.983
113	23.6524	11.9664	0.73097	23.9997
114	23.5662	11.9836	0.8549	23.9713
115	24.0046	11.9309	0.87445	29.9944
116	12.1572	11.9541	0.65339	23.4665
117	11.9592	12.1574	0.64344	31.3233
118	23.8634	12.3416	1.06666	22.964
119	24.0034	12.407	0.88178	23.4696
120	23.608	12.2214	0.71997	23.9605
121	23.4921	12.3612	0.84411	23.9712
122	23.6982	12.5477	0.64921	29.9543
123	23.7323	12.548	0.56785	30.2978
124	23.7952	12.3931	0.49997	30.9711
125	3.47052	13.2583	0.90691	23.9707
126	3.29567	13.0455	0.86318	45.4542
127	3.28842	12.9525	0.83066	30.3091
128	3.15708	13.2372	0.9171	30.3058
129	6.69515	13.5499	0.63892	23.9593
130	6.83206	13.2439	0.66483	23.9815
131	6.86472	13.4167	0.94089	23.9687
132	6.4913	13.1135	0.8526	31.3172
133	20.4932	13.3289	0.74208	23.9831
134	20.1446	13.1426	0.89353	23.9634
135	20.0024	13.2769	0.89415	23.9618
136	20.0014	13.0764	0.61979	24.4629
137	20.2104	13.4131	0.44122	24.9654
138	20.1933	12.966	0.77509	31.3059
139	20.3275	13.4038	0.70334	30.6527
140	3.25228	13.9338	0.44944	23.9715
141	3.46299	13.843	0.8398	23.953
142	5.31833	13.5841	1.0061	23.9942
143	5.4309	13.814	0.90017	29.9836
144	5.59319	13.6871	0.63132	23.9675
145	5.73712	14.0274	0.74487	23.9813
146	5.99217	13.7592	0.86983	31.3196
147	5.8127	13.9468	0.92483	47.4772
148	5.80895	13.6271	0.59485	30.6444
149	5.5975	13.7788	1.01155	46.4515
150	6.44695	13.7722	1.02442	22.9744
151	6.44656	14.0179	0.67748	23.4819
152	6.26026	13.8055	0.44855	23.9743
153	6.22206	13.5382	0.51654	23.9795
154	6.1934	13.539	0.59613	23.9597
155	6.53792	13.8526	0.5984	23.9757
156	6.0333	13.7204	0.98479	23.9819
157	6.36536	13.864	1.01691	23.9619
158	6.47452	13.7634	0.86988	24.978
159	6.47157	13.6906	0.65321	45.4562
160	6.24031	13.7169	0.98283	30.6495
161	6.24717	13.583	0.96919	46.9657
162	6.4498	13.8612	0.99578	46.4556
163	18.1129	14.4619	0.75131	23.9582
164	18.2847	13.9268	0.78921	29.9615
165	18.0553	14.1403	0.98554	31.0021
166	23.9143	14.4351	0.8153	29.9759
167	24.2162	13.9741	0.67469	22.9643
168	24.3678	14.1272	0.7279	24.9689
169	24.2696	13.972	0.69046	29.9622
170	24.3751	14.0446	0.60771	46.4116
171	0.67084	15.0379	0.6235	23.4655
172	0.50834	14.5719	0.84476	23.9781
173	0.72592	15.0878	0.76064	24.4712
174	0.57383	14.8727	0.77611	24.4767
175	0.50605	14.8607	0.77847	45.4659
176	0.90804	14.8955	0.5533	46.4595
177	17.1051	14.4807	0.75583	23.4764
178	17.1002	14.6243	1.04098	29.9813
179	17.2465	14.6771	0.65688	30.6556
180	1.0623	15.2355	0.72664	23.9814
181	0.77414	15.2403	0.66721	46.0363
182	0.64196	15.2541	0.78526	46.468
183	17.7767	15.5256	0.86124	23.454
184	17.759	15.5555	0.82205	23.971
185	17.7053	15.2294	0.97966	23.9751
186	17.801	15.2023	1.03538	24.9833
187	17.6577	15.0372	1.00096	29.9707
188	17.9249	15.3632	0.7496	31.3167
189	0.69246	15.8308	0.55713	23.9732
190	0.79453	16.0508	0.88876	23.9763
191	1.03628	15.7915	0.91345	23.972
192	0.80134	15.8346	0.53105	31.3212
193	1.29255	15.8502	0.60052	23.9795
194	1.09564	15.9686	0.80801	23.9766
195	1.29246	15.8278	0.88187	23.9669
196	1.51964	15.8053	0.85684	23.9687
197	1.20469	15.8287	0.94252	23.9748
198	1.38109	15.6213	0.90624	23.9549
199	1.35331	15.7026	1.0771	24.4742
200	1.54663	15.8376	0.84964	29.971
201	1.13228	15.7668	0.95168	44.9645
202	1.35487	15.9738	0.59865	46.4649
203	9.94995	15.5754	0.57722	23.9625
204	9.9124	15.8475	0.77439	23.9793
205	10.0382	15.8359	0.82395	24.004
206	9.60472	15.5109	0.92799	23.9687
207	9.69223	15.4268	0.78055	29.9863
208	10.0339	15.743	0.81752	46.4446
209	23.4078	18.2326	0.5043	23.957
210	23.4134	18.4364	0.9096	29.9767
211	23.0378	18.3449	0.76525	46.4538
212	21.4491	18.8729	0.919	23.9857
213	21.4115	18.8551	1.02135	24.4695
214	21.4264	18.997	0.74776	15.9806
215	21.2236	18.6743	0.9696	46.4556
216	1.566	19.8147	0.58407	23.9685
217	1.59624	19.7078	0.90483	29.9783
218	1.69919	19.7621	0.51594	30.6389
219	1.71608	19.5132	0.61055	46.4685
220	5.74273	19.5891	0.65034	22.9841
221	5.63676	20.1286	0.87638	23.4654
222	6.01602	20.2561	0.57174	23.9777
223	5.58372	20.1688	0.74	23.9692
224	6.3322	20.4903	0.92847	29.9517
225	6.55035	20.0816	0.82735	31.3186
226	0.65971	20.8178	0.54975	29.9638
227	0.87011	20.541	1.00627	45.4387
228	23.8188	20.6801	1.00211	29.9543
229	23.6534	21.2491	0.68917	23.9804
230	23.5037	21.2845	0.78617	23.9698
231	23.4333	21.2104	0.8218	29.97
232	23.8445	21.3346	0.89409	31.3264
233	23.8758	21.3746	0.65254	30.325
234	23.5439	21.4517	0.76192	30.3059
235	23.5687	21.5197	0.78315	30.3068
236	24.0484	21.2841	0.71549	46.4934
237	23.5472	21.1915	0.94563	14.0052
238	6.27824	21.4637	0.68835	23.4922
239	6.18343	21.8893	0.90758	23.4591
240	6.26304	21.6283	0.48742	23.9725
241	6.39256	21.5349	0.69366	23.9606
242	6.29627	21.8223	0.90313	29.9704
243	6.08881	21.8913	0.54783	45.9866
244	6.73799	21.9772	0.77135	23.9714
245	6.57427	21.7584	0.89659	24.9809
246	6.84156	21.7229	0.42793	29.9964
247	6.69648	21.6431	0.84264	47.4792
248	12.857	21.5081	0.5323	23.9601
249	12.7813	21.7156	0.88808	23.9515
250	12.7766	21.6572	0.83226	24.4823
251	12.8603	21.4424	0.65484	24.9655
252	13.0076	21.5878	0.75235	30.3146
253	6.48712	22.2256	0.7048	29.9515
254	6.54634	22.1056	0.80432	30.3341
255	6.83945	22.5292	0.55445	23.9741
256	6.80987	22.2123	0.97981	23.9732
257	6.89901	22.503	0.74679	29.9708
258	6.84233	22.475	0.87003	30.3165
259	12.8742	22.129	0.49	24.0061
260	12.7743	22.2425	0.97545	23.9677
261	12.5136	22.3383	0.67923	29.9642
262	12.7999	22.2853	0.41418	30.2707
263	12.9787	22.4246	0.57148	30.3173
264	13.021	22.192	0.66205	30.2929
265	6.00679	22.9235	0.73118	23.4801
266	6.41908	22.9078	0.85148	24.0007
267	6.48727	22.6072	0.75592	24.4651
268	6.36375	22.7091	0.8106	44.9845
269	6.40047	22.6358	1.03315	31.9832
270	7.95284	22.6343	0.897	23.4712
271	8.03049	22.8055	0.52998	23.985
272	8.26117	22.8346	0.68048	23.9711
273	8.13383	22.6202	0.66752	23.987
274	8.49745	22.625	0.81827	23.9747
275	7.97319	22.6155	0.89307	23.974
276	8.4077	22.6777	0.99899	23.9773
277	8.08277	22.687	1.00831	24.4715
278	8.00102	22.7239	0.6561	29.9761
279	8.25783	22.8583	0.53302	47.4622
280	12.9062	22.9991	0.57776	23.9654
281	12.5657	22.7626	0.65148	23.9621
282	12.9975	22.528	0.66398	30.9896
283	4.01076	2.23348	1.40764	31.3015
284	5.29839	2.0591	1.44388	30.6396
285	12.6078	7.14308	1.05231	23.9732
286	12.9056	7.05298	1.18315	23.9709
287	12.5753	7.07391	1.31757	23.9757
288	12.7348	7.39267	1.10015	29.9836
289	12.5979	7.13652	1.38732	29.9824
290	12.6576	7.45257	1.5181	31.302
291	12.7609	7.27097	1.11409	46.9548
292	13.5109	8.82495	1.03461	23.9676
293	13.661	8.54389	1.06544	23.955
294	13.5529	8.87478	1.04094	29.9689
295	14.0016	8.79394	1.44644	52.995
296	22.6005	10.6694	1.11503	23.9729
297	22.5494	10.6243	1.2828	23.9615
298	22.6189	10.9924	1.44417	23.9668
299	22.6565	10.7987	1.30814	15.988
300	22.4966	10.6622	1.08966	29.9678
301	22.9035	10.9882	1.29144	53.942
302	22.8228	11.2544	1.26646	23.9623
303	22.8885	11.3688	1.28453	24.9613
304	22.7697	11.125	1.33698	29.9811
305	22.8127	11.1821	1.26478	47.9592
306	23.2488	11.0394	1.28662	23.9522
307	23.1894	11.4117	1.3639	23.998
308	23.8067	11.2381	1.247	23.9543
309	23.6803	11.0423	1.29412	29.979
310	23.8798	11.3628	1.39419	29.967
311	5.778	12.044	1.13742	23.9691
312	5.51261	11.8446	1.17995	23.9688
313	5.63867	11.4891	1.29922	23.9815
314	5.93796	12.0097	1.37686	23.9696
315	5.60535	11.6849	1.48473	23.9741
316	5.46326	11.9357	1.3145	29.9858
317	5.75422	11.8543	1.3407	29.9861
318	5.6346	11.9989	1.17264	30.3076
319	23.4663	11.9705	1.23856	23.9984
320	23.0647	11.8452	1.32893	23.9561
321	23.0884	11.7913	1.47022	23.9704
322	23.2527	11.8747	1.0959	15.9888
323	23.6968	11.8811	1.12067	23.4747
324	23.7992	12.0716	1.33443	23.9761
325	23.8187	11.6493	1.24962	31.304
326	5.35402	12.1591	1.41496	22.9941
327	5.19885	12.4898	1.07498	23.9659
328	5.05922	12.4868	1.21308	23.9728
329	5.3246	12.4717	1.40245	23.9659
330	5.48164	12.1642	1.05097	24.4614
331	5.09049	12.4329	1.14832	29.9572
332	5.48438	12.1346	1.13081	29.9689
333	17.1029	11.9762	1.38629	23.9782
334	17.3669	12.4246	1.47875	23.9703
335	17.2099	12.0773	1.15504	31.3016
336	17.5012	12.2947	1.11258	35.6604
337	23.7066	12.1289	1.30908	23.9613
338	5.06106	12.9094	0.99924	23.9668
339	5.52568	12.7587	1.06539	23.9687
340	5.28158	12.5956	1.4246	23.9682
341	4.93306	12.73	1.11466	29.9717
342	20.0573	12.7177	1.21355	22.9766
343	20.0563	12.768	1.10319	23.9871
344	19.8492	12.8826	1.24797	23.9714
345	19.8347	12.7789	1.33075	23.9871
346	19.7349	12.6087	1.31485	23.9794
347	19.9596	12.5087	1.35955	23.9867
348	19.4938	12.9792	1.26755	29.9906
349	19.6538	12.6647	1.38978	29.9738
350	19.6966	12.5962	1.50373	29.9713
351	19.6217	12.9602	1.20727	30.6676
352	20.3937	12.7187	1.40866	22.968
353	20.2451	12.6791	1.03814	29.9722
354	20.3662	12.8228	1.22954	31.3028
355	20.2338	12.6742	0.92657	45.4609
356	20.4571	12.6169	1.00211	30.981
357	23.8671	12.6983	1.18832	22.9663
358	23.8167	12.6762	1.30131	22.9871
359	23.847	12.7725	1.02154	29.9899
360	23.8071	12.7285	1.28447	29.9884
361	0.6841	12.9164	1.2265	23.4723
362	0.4429	13.3329	1.16781	23.9689
363	0.93788	13.0742	1.12612	23.9789
364	0.73122	12.962	1.43259	45.458
365	0.87709	13.1385	1.0475	30.3032
366	3.39384	13.4177	1.29114	22.9602
367	3.47309	13.2199	1.36334	23.9715
368	3.26695	13.1543	1.46614	23.9705
369	3.3223	12.9225	1.27159	53.951
370	3.62947	13.0299	1.0107	23.9857
371	3.87733	13.2939	1.28557	23.975
372	3.89491	13.4251	1.30651	23.9841
373	3.9874	13.2083	1.33044	30.9769
374	3.85507	13.0653	1.31356	13.9946
375	5.87965	13.6645	1.15578	23.9641
376	5.58309	13.5159	1.22357	23.9843
377	5.71084	13.479	1.21815	24.0131
378	5.82561	13.5474	1.29102	23.9677
379	5.76409	13.9822	1.24343	24.9717
380	5.68986	13.5014	1.21813	31.9661
381	6.31613	13.8108	1.15526	23.4765
382	6.44145	13.6563	1.28066	23.9739
383	6.47537	13.6196	1.19135	31.3214
384	6.2432	14.5892	1.25629	22.9752
385	6.35995	14.142	1.01693	23.9786
386	6.28873	14.4757	1.15718	23.9945
387	5.99642	14.0495	1.30928	23.9783
388	6.0495	14.4134	1.43541	23.9905
389	5.9565	14.0764	1.313	31.3036
390	6.23787	14.2147	0.90348	30.6444
391	17.609	14.0374	1.18089	23.9818
392	17.7905	14.2532	1.23428	23.971
393	17.5514	14.279	1.29549	24.9643
394	17.9697	13.9883	1.32804	44.9597
395	17.7677	14.2628	1.43267	46.4407
396	17.869	14.211	1.14124	52.5092
397	18.4123	14.4168	1.13518	23.9816
398	18.2137	13.93	1.29084	23.9697
399	18.2701	14.5836	1.34475	23.9642
400	18.1946	14.3199	1.44256	23.9824
401	18.204	14.3547	1.51601	23.9755
402	18.4496	14.063	1.21708	30.0307
403	18.2552	14.3246	1.4559	44.9916
404	18.1937	14.3715	1.36224	46.4454
405	22.9618	14.3046	1.13114	22.9468
406	23.4094	14.2533	1.32146	22.99
407	23.4965	14.2637	1.42739	29.9725
408	23.2774	14.4622	1.39449	29.9619
409	23.3735	14.1434	1.40399	29.9654
410	23.3328	14.3578	0.94522	31.3143
411	23.4533	14.2224	1.52161	30.6213
412	23.9962	14.0688	1.11818	22.9781
413	23.8213	14.008	1.06522	23.9809
414	23.8818	14.2149	1.38398	23.9667
415	23.7649	14.2524	1.53894	23.9722
416	23.9255	14.0567	1.09701	29.9831
417	23.9916	14.0946	1.37156	29.9587
418	23.6861	14.2171	1.3277	29.9613
419	23.7625	14.5873	1.27482	30.6838
420	17.6364	14.5733	1.1084	22.9729
421	17.5826	14.6458	0.95702	23.9989
422	17.7356	14.9973	1.15462	23.965
423	17.5699	14.8178	1.46777	23.9692
424	17.7698	14.8442	1.24088	29.9763
425	17.4984	14.6738	1.21772	30.6286
426	18.3148	14.6633	1.084	24.9548
427	18.2901	14.6211	1.01891	31.3089
428	18.0809	14.8984	1.32814	31.3202
429	22.3911	16.7337	1.0354	23.9547
430	22.3566	16.9638	1.19824	23.9706
431	22.2419	17.0602	1.40346	23.9914
432	22.4477	16.9674	1.11955	31.2939
433	22.0402	16.7174	0.98824	31.3082
434	22.3005	16.7334	1.00672	30.6338
435	22.1002	16.847	1.20422	30.6546
436	22.256	16.7345	1.4942	31.008
437	13.7229	18.0808	1.43683	22.9735
438	13.9532	18.0629	1.45204	23.481
439	13.7583	17.9735	1.46994	23.4749
440	13.9398	18.2772	1.12039	23.9797
441	13.9159	18.4242	1.25382	23.9683
442	13.9975	18.2986	1.25936	29.9788
443	13.7815	18.1685	1.39009	29.9667
444	13.6482	18.4002	1.5162	29.9754
445	13.7727	18.5285	1.26698	31.3133
446	13.5002	18.1767	1.36449	30.6358
447	23.1921	18.2387	1.25408	23.9575
448	23.317	18.4155	1.33262	23.9709
449	23.4692	18.0972	1.33562	23.9638
450	23.3139	18.2876	1.36749	23.9884
451	23.3306	18.4813	1.34707	24.9643
452	23.3529	18.1815	1.22229	29.9716
453	23.1101	18.474	1.26451	29.9684
454	23.1356	18.2295	1.4432	46.4497
455	23.1071	18.5382	1.27188	53.5005
456	21.2388	19.1246	1.47572	23.4728
457	21.095	19.3852	1.2844	23.9639
458	21.3195	19.4249	1.34434	23.9887
459	20.9526	19.2284	1.42786	23.968
460	12.6202	21.9603	1.01686	23.4812
461	12.8905	21.7302	1.27161	29.957
462	13.0109	22.24	1.47574	23.98
463	12.6021	22.3017	1.5415	23.9752
464	12.4853	22.193	1.16052	24.9694
465	12.9912	22.2939	1.46983	31.9743
466	12.7398	22.4514	1.48355	30.6258
467	12.7815	22.1065	1.2377	14.0267
468	12.6544	22.5962	1.09052	23.9527
469	13.0502	22.9026	1.3538	29.9709
470	12.5932	22.5978	1.40308	31.2998
471	13.0776	23.1771	1.31083	23.9863
472	12.7513	23.2703	1.2599	24.4709
473	12.7031	23.0488	1.5311	24.9697
474	12.9043	23.1708	1.4462	29.9736
475	12.5636	23.2766	1.44357	30.9599
476	12.1204	24.4054	1.19479	23.968
477	11.9464	24.1806	1.13562	23.9902
478	11.9945	24.2525	1.3515	23.9922
479	12.1133	24.0418	1.14882	30.9777
480	11.3295	1.54947	1.69444	23.9658
481	11.119	1.21849	1.47494	24.4595
482	11.2115	0.9999	1.5875	29.9845
483	11.0543	1.40917	1.53836	29.9637
484	11.368	1.33687	1.78107	31.3053
485	11.3665	1.34456	1.71291	30.9793
486	13.9753	1.78266	1.72835	22.9786
487	14.0673	1.6999	1.97775	22.9824
488	14.508	1.64837	1.7437	24.9871
489	14.0399	1.7369	1.67326	29.9551
490	14.3484	1.91904	1.58428	45.4691
491	14.0214	1.69379	1.62014	46.4484
492	3.80788	2.78182	2.011	23.9719
493	3.77032	2.75678	1.96453	24.9746
494	3.60133	2.51202	1.62848	29.9775
495	3.6623	2.81668	1.50876	31.3239
496	3.9029	3.05073	1.83512	31.3102
497	3.55182	2.80339	1.73265	30.3067
498	3.63685	2.73289	1.77496	30.6324
499	3.86537	2.58922	1.90491	30.9714
500	3.96588	2.73812	1.797	16.0175
501	6.16945	2.72146	1.50482	23.9744
502	5.94109	2.79053	1.80341	23.9678
503	6.51186	2.83056	1.60662	31.3008
504	6.79231	2.43022	1.75895	23.9897
505	6.66252	2.82006	1.83938	23.9687
506	6.5949	2.59733	1.63602	24.4761
507	6.99208	2.94703	1.69065	24.465
508	6.81564	2.60845	1.629	29.9654
509	6.84361	2.98505	1.59722	14.0122
510	18.7463	2.6789	1.61014	22.9762
511	18.5087	2.89261	1.81774	23.9795
512	18.6937	2.79406	1.69371	29.9614
513	18.7408	2.93896	1.99632	29.9591
514	18.6053	2.58753	2.02134	30.331
515	19.0071	2.75456	1.58809	46.455
516	18.6138	2.57245	1.56707	46.4508
517	3.75068	3.58618	1.64551	22.9963
518	3.81414	3.28298	1.46691	23.9719
519	3.72481	3.13088	1.83808	23.9806
520	3.78603	3.13567	1.83498	46.9442
521	18.663	3.10691	1.95844	23.9933
522	19.0668	3.36843	1.70402	29.9864
523	18.9725	3.46245	1.7381	46.9432
524	21.9857	4.96017	1.7686	23.9729
525	21.5669	4.67869	1.90557	23.9678
526	22.0464	4.75756	1.90642	29.9837
527	21.8462	4.68089	1.86524	29.9843
528	21.8565	4.63721	1.89171	47.465
529	21.6286	4.95334	1.51754	46.4934
530	24.0115	6.12194	1.80809	23.9873
531	23.9028	6.44814	1.96955	23.963
532	23.7243	6.5173	1.91176	31.293
533	24.0822	6.37814	1.55065	22.9686
534	24.1331	5.94643	1.68	23.9694
535	24.2343	6.25142	1.86151	23.9818
536	24.1538	6.12466	1.67923	29.9706
537	24.0953	6.18027	1.96764	29.9625
538	24.1	6.71262	1.43623	23.968
539	24.4034	6.60769	1.87991	23.96
540	24.1462	6.62982	2.02003	23.9729
541	24.3141	6.51876	1.5149	29.9662
542	24.4824	6.8787	1.68523	31.2988
543	24.2188	6.68859	1.96461	30.6185
544	24.0975	6.63835	1.9325	46.9324
545	24.4224	6.92493	1.49844	30.9395
546	13.0145	7.12823	1.56761	23.9702
547	13.0608	7.31569	1.70933	23.956
548	12.9268	7.53593	1.81379	23.9682
549	12.7866	7.04401	1.92961	24.0103
550	12.5416	7.1383	1.5304	24.4858
551	12.9649	7.26438	1.63423	29.9565
552	13.0332	7.22808	1.64533	29.9636
553	12.8895	7.40152	1.69007	29.9737
554	12.7789	7.06411	1.83814	30.6465
555	12.521	7.27415	1.89406	54.9855
556	9.53121	9.55856	1.64296	23.9701
557	9.56158	9.84009	2.03043	23.9933
558	9.6057	9.86456	1.49099	29.9671
559	9.7984	9.97578	1.64241	29.9707
560	9.76995	9.89922	1.81617	30.6449
561	9.89788	10.1244	1.81415	23.9566
562	9.59084	10.0601	1.96211	45.4423
563	9.85342	10.5555	1.83416	30.2766
564	0.49359	10.6537	1.6503	22.9848
565	0.74975	10.6403	1.75252	23.9684
566	0.8235	10.6585	1.7424	29.9691
567	9.61855	10.7617	1.82791	23.985
568	9.72687	11.1383	1.46111	23.4502
569	9.87548	11.2575	1.48324	23.9827
570	9.86732	11.4938	1.58686	24.0768
571	9.44455	11.3874	1.79185	23.9525
572	9.82154	11.2728	1.8359	29.9722
573	14.6831	11.5807	1.66364	24.4696
574	14.5706	11.9703	1.75	24.9992
575	15.0136	11.9013	1.74178	30.6657
576	14.6805	11.5905	1.81404	30.6378
577	14.7639	11.719	2.09336	30.9745
578	23.2334	11.4757	1.69554	23.9918
579	23.1434	12.0588	1.6971	23.9722
580	22.9765	11.6995	1.78382	23.9523
581	23.135	11.9447	1.83036	23.9862
582	23.5606	11.6315	1.75792	24.9803
583	23.2437	12.0141	1.86182	31.311
584	23.0066	11.8058	1.79756	44.9446
585	5.14639	11.95	1.69538	22.9692
586	5.45977	12.5146	1.6536	23.4702
587	5.19533	12.3096	1.99774	23.9751
588	4.96932	12.1201	1.81129	30.0265
589	5.55411	12.2188	1.7787	46.4301
590	23.4488	12.2391	1.58159	23.978
591	23.3955	12.1026	1.91356	23.97
592	23.3661	12.4055	1.72892	29.9754
593	23.9445	12.3794	1.89284	24.4698
594	23.7699	12.055	1.76992	29.9554
595	23.9046	12.3494	1.57604	30.3195
596	23.8977	12.3247	1.86067	30.2993
597	5.20917	13.0403	1.59499	23.9746
598	5.01974	12.5471	1.86508	23.9703
599	5.14274	12.7142	1.6768	31.3203
600	23.6463	13.0229	1.83343	24.9592
601	23.665	12.6463	1.99421	24.981
602	23.7417	12.6835	1.67079	29.9572
603	3.57124	13.2823	1.85074	23.4728
604	3.07446	13.1526	1.71506	23.9671
605	3.01199	13.1482	1.8542	31.3031
606	3.33236	13.5068	1.89628	52.979
607	3.60799	13.3216	1.71492	23.9629
608	3.88342	13.1614	2.05853	23.9723
609	3.95669	12.9808	1.80444	29.9779
610	3.96233	13.4003	1.52252	31.2981
611	3.90875	13.2756	1.91352	31.3014
612	3.81406	13.0519	1.92324	44.9363
613	3.998	13.108	1.83221	45.4519
614	3.88266	12.931	1.68054	54.0063
615	4.42899	14.1772	1.80735	23.4686
616	4.13239	14.5186	1.57265	23.9761
617	4.37497	14.2188	1.75544	29.971
618	4.00862	14.1907	1.81925	30.636
619	4.02669	14.3459	1.81117	30.9616
620	3.97655	14.08	1.64956	51.9403
621	17.9108	14.2976	1.57033	23.9523
622	17.7613	13.9704	1.68419	23.9919
623	17.5712	14.2706	1.77401	23.9689
624	17.8796	13.9956	1.70607	29.9738
625	18.4239	14.2499	1.59777	23.9804
626	18.3262	14.1995	1.76894	29.987
627	18.2553	14.0184	1.88659	29.9767
628	18.2779	13.9829	1.74765	47.4766
629	18.5486	14.2209	1.68565	30.9924
630	9.35111	14.683	1.58512	23.4748
631	9.46818	14.542	1.73903	29.972
632	9.21733	14.6192	1.74559	29.9727
633	9.23028	14.589	1.46651	30.2877
634	9.03259	14.9361	1.92444	55.0043
635	18.1686	14.7742	1.7321	23.9672
636	18.2548	14.7698	1.81283	23.9628
637	18.3346	14.8488	1.6925	45.9664
638	3.53061	15.3508	1.84773	22.9928
639	3.91282	15.3086	1.52378	23.9764
640	3.55207	15.2335	1.56167	23.9688
641	3.52939	15.2425	1.47444	29.9672
642	9.08651	15.2015	2.02714	23.4856
643	9.32896	15.3912	1.4993	23.9701
644	9.20625	15.0947	2.02283	31.3135
645	9.47266	15.0895	1.72382	30.6242
646	21.6206	15.0973	1.9707	23.4744
647	21.8932	15.2631	1.70413	23.9962
648	21.8011	15.3302	1.9496	23.9524
649	21.8224	15.4911	1.94073	29.9852
650	24.1763	15.8571	1.57971	23.9726
651	24.4446	15.9833	1.7709	23.962
652	24.2136	15.9702	1.8764	23.9772
653	24.1921	15.476	1.8472	24.4667
654	12.7067	16.4511	1.54211	23.4622
655	12.7982	15.9823	1.55082	24.0033
656	13.0583	16.3517	1.74307	23.9797
657	13.2718	16.2836	1.43006	23.9721
658	13.2058	16.2275	1.47445	23.974
659	13.1658	16.3995	1.94133	23.9721
660	13.0868	16.4533	1.67115	29.9767
661	13.1152	16.3708	1.76793	31.3109
662	23.7252	16.3651	1.7488	23.9696
663	23.8745	16.1887	1.81707	23.9912
664	23.876	16.2991	1.89265	29.9858
665	23.8417	16.0358	1.95667	29.9698
666	23.8662	16.3416	2.0462	31.28
667	23.6703	16.4484	1.49695	45.9468
668	23.5507	16.028	1.68966	30.2995
669	23.7891	16.5463	1.68302	30.6374
670	23.8227	16.1652	1.41565	30.957
671	24.3388	16.2648	1.67105	22.978
672	24.2082	16.1191	1.47109	23.9615
673	24.4976	16.2163	1.62056	23.9609
674	24.3706	16.2261	1.66978	23.9577
675	24.3341	16.3171	1.94471	24.0069
676	24.1643	16.2035	1.8832	24.9692
677	24.1933	16.4067	1.78715	29.9649
678	24.4789	16.2249	1.99959	45.9489
679	24.1763	16.268	1.79321	47.4638
680	1.36194	16.8471	1.44535	23.9768
681	1.13292	16.7319	1.66854	23.9692
682	1.23268	16.56	1.92448	23.9734
683	1.34203	16.7515	1.9314	23.9847
684	1.41315	16.9168	1.64184	29.9719
685	1.2441	17.0329	1.88325	29.9513
686	1.1968	16.5145	1.70766	30.6455
687	1.13585	16.6825	1.45023	46.4743
688	13.3162	16.8783	1.49183	23.9784
689	13.5034	16.6684	1.681	29.997
690	13.1888	17.0756	1.6358	31.305
691	13.8345	17.0424	1.75208	23.9641
692	13.534	17.347	1.84314	23.9798
693	13.6004	17.3705	1.9579	23.9935
694	13.6676	17.1392	1.95988	23.9792
695	13.8253	17.4143	2.04569	23.9673
696	13.8223	17.5703	1.74692	24.9744
697	13.638	17.4998	1.72641	29.9639
698	13.8469	17.518	1.94519	31.3318
699	13.7193	17.3932	1.83657	30.638
700	6.63404	17.7226	1.5406	23.9722
701	7.05092	17.5949	1.8122	45.4651
702	19.6647	20.5492	1.81086	22.9772
703	19.7562	20.7338	1.45747	23.9568
704	19.9384	20.9726	1.92808	23.9669
705	19.9127	20.6751	1.59676	30.6264
706	5.52128	21.39	1.78134	23.9811
707	5.08092	21.0679	1.9278	23.9686
708	5.3211	21.2448	2.01876	24.0127
709	5.33126	21.0428	1.98027	29.9711
710	19.1378	21.2609	1.41803	23.9613
711	19.2309	21.1309	1.44053	29.9524
712	19.1436	21.1929	1.5142	29.9757
713	19.3613	21.2467	1.56957	46.4536
714	11.0771	22.18	1.71846	23.9666
715	11.284	22.0159	1.73965	30.0225
716	11.9099	22.6821	1.71621	23.969
717	12.2807	22.422	1.76608	23.9801
718	12.3331	22.7468	1.9272	31.304
719	11.9722	22.9255	1.86542	46.439
720	12.9732	22.8901	1.56908	23.9723
721	12.8902	22.5591	1.79954	23.9728
722	12.7249	23.0934	1.71967	29.9785
723	12.8141	23.0488	1.58957	31.288
724	12.689	22.542	1.86804	31.2907
725	13.0817	22.7266	1.81876	46.4637
726	21.0095	22.9339	1.76643	22.9571
727	21.2852	22.7106	1.85766	23.965
728	21.3811	22.622	1.54979	29.9483
729	21.4209	22.9908	1.64161	44.9513
730	21.2241	22.6823	1.94967	45.4387
731	12.4373	23.3171	1.65895	23.9826
732	12.9457	23.4271	1.72843	23.9723
733	12.9067	23.5002	1.62345	29.9808
734	15.7281	23.1525	2.01209	23.9726
735	15.7551	23.5327	1.95483	31.3223
736	15.8089	23.4079	1.71184	46.4574
737	15.8495	23.1943	1.8706	52.9794
738	15.8126	23.3081	1.79408	13.9925
739	16.3591	23.5267	1.6749	22.9806
740	16.1375	23.7644	1.60815	23.9637
741	16.3034	23.4598	1.64958	23.9944
742	2.54523	24.0709	1.82383	23.4752
743	2.62306	24.4075	1.7488	23.9739
744	2.65963	24.4461	1.78509	23.9734
745	2.63722	24.1883	2.03109	23.9707
746	2.54137	24.1187	1.83653	31.2906
747	2.78342	24.3352	1.71282	45.4588
748	2.89433	24.4119	1.96125	52.9514
749	11.8562	24.0809	1.73559	23.4761
750	11.8021	24.2537	1.65368	24.467
751	11.8122	24.3968	1.56487	31.2914
752	16.0501	24.4281	1.58647	23.9613
753	16.2818	24.2254	1.86614	24.0003
754	16.2586	24.2306	2.07695	23.9644
755	16.2195	24.5418	1.79924	29.9528
756	23.3161	24.4307	1.99378	22.9756
757	23.0808	24.3854	1.82627	29.9709
758	23.4798	24.188	1.93863	29.9735
759	23.4991	24.4222	1.73044	44.9548
760	5.76249	0.81874	1.96979	23.9663
761	5.9137	0.51217	2.0717	23.9739
762	5.95125	0.84347	2.06386	23.984
763	6.00194	0.86739	2.06185	23.9652
764	5.87992	0.86652	2.43134	23.9649
765	5.69083	0.91938	2.42019	44.9665
766	5.46254	0.78489	2.4149	45.4676
767	13.5706	0.59599	2.04303	23.4709
768	13.6517	0.68177	2.06338	23.4806
769	13.9989	0.74713	2.13958	23.9821
770	13.6037	0.6942	2.50416	23.9903
771	13.78	0.93024	2.40174	31.3019
772	13.7353	0.63889	2.04969	30.6331
773	17.8076	0.4539	2.20944	23.9679
774	18.0229	0.93349	2.37648	23.9602
775	17.7946	0.88483	2.12326	29.9711
776	17.7651	0.56563	2.40666	30.9665
777	18.4476	0.89176	2.23318	23.969
778	18.2787	1.05841	2.177	23.9568
779	18.1147	0.99262	2.22801	29.9721
780	18.0068	0.99878	2.2071	30.2761
781	18.2827	0.96768	2.41615	30.9685
782	5.81166	1.16079	2.32247	23.474
783	5.79864	1.16513	2.0193	23.971
784	6.07922	1.26082	2.29354	23.9582
785	14.2541	0.99957	2.20207	22.9764
786	14.3043	1.31589	1.98632	23.9845
787	14.1595	1.42979	2.08903	23.9677
788	13.9356	1.33094	2.29198	23.9817
789	14.1797	1.33166	2.41613	23.9761
790	14.5324	1.12761	2.13315	29.9766
791	14.3172	1.08785	2.16411	45.4922
792	14.1967	1.37743	2.36326	30.2802
793	17.8962	1.39997	2.27557	23.9642
794	17.887	1.3985	2.16502	29.9877
795	17.771	1.08522	2.52891	29.9652
796	17.7918	1.42854	2.05986	30.6345
797	14.3791	2.03336	2.3694	23.9734
798	18.7441	3.0064	2.45319	23.983
799	18.6872	3.46266	2.14961	24.9608
800	18.6484	3.23941	2.45065	29.9861
801	18.9639	3.20953	2.23798	46.4403
802	2.90124	3.96728	2.13436	23.9726
803	2.71884	4.03953	2.42121	23.9718
804	2.53875	4.30384	2.13616	29.9756
805	2.97332	4.00781	2.21315	31.9733
806	2.59967	6.41683	2.24109	23.9651
807	2.4502	6.19631	2.27434	23.9821
808	2.86393	6.43564	2.47503	23.9875
809	2.83347	5.97967	2.21123	29.9787
810	2.5175	6.23553	2.26327	29.9704
811	2.63705	6.42579	2.4937	30.0041
812	2.95209	6.20079	2.02043	16.0072
813	24.3862	6.62885	2.22136	23.9733
814	24.3114	6.7501	2.50966	23.9815
815	24.1477	6.51965	2.49617	29.9904
816	24.3424	6.87196	2.35531	31.3092
817	18.1979	7.44833	2.29797	23.9909
818	18.3915	7.30679	2.37104	23.9727
819	18.0733	7.30967	2.29912	24.9742
820	8.36266	7.85553	2.36272	23.9701
821	18.054	7.84678	2.17646	23.9646
822	17.9318	7.61703	2.27342	23.968
823	18.4015	7.82804	2.5022	23.9803
824	18.0581	7.78059	2.50035	31.2937
825	8.0261	8.2626	2.22699	24.4813
826	8.35884	8.08681	2.31688	29.9739
827	8.26153	8.2994	2.38768	30.6393
828	6.04072	9.41158	2.14684	22.9983
829	6.1397	9.14985	2.12299	23.4683
830	6.50912	9.4503	2.30486	23.9607
831	6.36165	9.18462	2.48487	23.9684
832	6.51337	9.10997	2.35964	45.9424
833	7.00454	9.24588	2.2105	23.979
834	6.71291	9.19661	2.58476	24.9641
835	6.77452	9.31694	2.37355	31.3201
836	6.93139	9.37208	2.296	44.9572
837	6.99736	9.06728	2.3178	30.6402
838	21.6058	9.07426	2.19488	29.9781
839	22.3075	9.22917	2.09326	23.5029
840	22.2042	9.19137	2.12805	23.4707
841	22.2644	9.01114	2.26909	23.9614
842	5.83417	9.4299	2.23264	23.9919
843	5.81654	9.72478	2.24075	23.9736
844	5.84526	9.76707	2.38717	31.2934
845	5.5458	9.8443	2.50444	31.302
846	5.44546	9.65727	2.36084	13.9953
847	6.30816	9.75861	2.38664	24.4717
848	9.546	9.73076	2.21131	22.969
849	9.6432	9.67956	2.4713	22.9689
850	9.71537	9.61435	2.37261	23.9762
851	9.74591	9.66508	2.50118	23.9792
852	9.68494	10.0317	2.283	29.9666
853	9.72203	9.51318	2.21171	46.9786
854	9.99358	9.78749	2.37726	30.9792
855	9.55547	9.61064	2.20527	52.9504
856	10.2439	9.80488	2.22326	22.9806
857	10.2154	9.64628	2.22731	23.9647
858	10.1854	9.86159	2.21764	30.3091
859	10.2186	9.93734	2.0731	30.9757
860	21.5239	9.89264	2.25663	23.982
861	22.2098	9.68721	2.43187	23.991
862	22.2747	9.56864	2.45143	46.4352
863	10.0558	10.1535	2.1993	23.9698
864	9.98542	10.5036	2.19515	23.9858
865	9.90819	10.3981	2.47222	23.985
866	9.67444	10.4862	2.19983	15.658
867	9.84057	10.3413	2.14466	29.9655
868	9.49346	10.2559	2.19328	46.4747
869	10.5278	10.1331	2.3963	22.9861
870	10.3176	10.3411	2.07952	24.0093
871	10.5015	10.1077	2.14462	23.9886
872	10.3313	10.4617	2.3586	23.9645
873	10.0362	10.3681	2.01644	30.3196
874	10.3655	10.2229	2.42445	30.944
875	21.8174	10.3402	2.10484	22.9676
876	21.8352	10.2166	2.12527	23.9915
877	21.9976	10.3636	2.26268	23.9934
878	21.8926	10.1592	2.44546	23.9832
879	21.5069	10.3525	2.3539	23.9472
880	21.917	10.1056	2.23592	29.9704
881	21.7853	10.3965	2.33772	29.9631
882	21.5571	10.1295	2.3567	29.9803
883	0.77242	10.6479	2.11396	23.9882
884	15.4862	10.6219	2.16246	24.0069
885	15.9405	10.6718	2.51112	44.9141
886	15.5048	10.7674	2.3053	45.9492
887	5.39188	12.1619	2.34754	22.9917
888	5.31835	12.3087	2.35238	23.4805
889	5.32205	12.5145	2.29407	24.4763
890	5.1761	12.4895	2.14662	29.9673
891	5.1021	12.0556	2.43316	30.299
892	14.8462	12.4916	2.10069	22.9626
893	14.5346	12.1516	2.0175	23.9787
894	14.5712	12.3044	2.20909	23.968
895	14.7132	12.2372	2.55064	23.9799
896	14.9265	12.2198	2.24192	29.9718
897	14.8657	12.4597	2.41879	29.9534
898	14.576	12.1102	2.35621	31.2989
899	14.7715	12.4377	1.98962	46.4809
900	19.2987	12.6436	1.99968	23.9689
901	19.2657	12.6607	2.22126	23.9555
902	19.2551	12.4997	2.07156	29.9823
903	19.4004	12.5923	2.37797	29.96
904	19.2945	12.7974	2.33314	31.2991
905	19.0374	12.5853	2.41722	30.6375
906	22.1875	12.5398	2.19099	23.4675
907	22.2619	12.9018	2.01004	23.9542
908	22.274	12.9057	2.22502	23.9713
909	22.1255	13.0029	2.19068	23.9714
910	22.1619	13.0849	2.20312	23.967
911	22.2371	12.5619	2.2822	23.9596
912	22.4313	12.8284	2.39974	23.981
913	22.2303	12.944	2.36926	23.9767
914	22.2507	12.6288	2.56934	23.9547
915	22.4472	12.5264	2.4336	45.4717
916	22.3102	12.5381	2.37738	30.3421
917	22.3549	12.5824	2.27259	30.6195
918	22.2556	12.6734	2.08444	46.4441
919	22.2292	12.7411	1.94806	13.9981
920	22.6955	12.7144	1.91498	24.0167
921	22.8645	12.8591	2.16695	23.9621
922	22.6722	12.6989	2.1104	23.976
923	22.8474	12.9941	2.02351	31.3051
924	22.8059	12.4713	2.33154	31.2898
925	22.6615	12.7907	2.0002	30.3026
926	22.5626	12.8227	2.49657	30.294
927	22.5733	12.9256	2.26682	30.6251
928	23.0088	12.9577	2.29305	30.9671
929	22.7977	13.118	2.29777	23.9616
930	22.9609	13.3168	2.36783	23.9778
931	22.7077	13.1482	2.4874	23.9523
932	22.8289	13.4258	2.4347	15.9817
933	22.956	13.2692	2.00356	29.9496
934	22.8617	13.3076	2.47371	29.9795
935	22.472	13.197	2.43893	29.9716
936	22.939	13.4554	2.42308	45.4448
937	22.7832	13.4675	2.25328	30.2911
938	3.8021	14.0462	2.13817	23.9644
939	3.88933	13.811	1.9576	29.969
940	3.77802	13.9751	2.462	29.9688
941	4.08973	14.0757	2.47389	22.9754
942	4.10983	14.0781	2.30083	23.9698
943	4.34987	14.3665	2.30806	24.4833
944	4.27668	14.2964	2.51626	29.9892
945	4.2028	14.114	2.5098	29.956
946	4.35727	14.4107	2.27158	44.9339
947	4.75527	14.3678	1.92213	23.4828
948	4.92436	14.3341	2.26341	23.9812
949	5.07008	14.1184	2.30744	24.0245
950	4.55518	14.1195	2.48573	23.9839
951	4.67676	14.3745	2.01155	29.9754
952	4.961	14.175	2.22388	29.9621
953	10.9739	14.8475	2.38629	23.9782
954	10.6608	14.9509	2.43602	23.9728
955	10.7393	14.7333	2.43532	29.962
956	10.775	14.6419	2.24703	46.4604
957	9.08307	15.2883	2.26116	24.0127
958	9.38165	15.5269	2.41828	24.9733
959	9.31507	15.2358	2.40525	30.0094
960	24.4384	16.0633	2.03665	23.4752
961	24.4025	16.3661	2.48311	24.0113
962	24.1379	16.3294	2.12446	29.9797
963	24.2593	16.142	2.30883	31.3027
964	24.155	16.3994	2.38521	45.0252
965	9.28558	17.0386	2.20234	23.9697
966	9.44964	16.7328	2.36919	23.961
967	9.17904	17.0584	2.39893	24.9444
968	8.97538	16.6256	2.41706	46.4416
969	13.6613	17.0203	2.19192	24.9679
970	13.8249	17.496	2.33973	29.9685
971	13.6825	17.0183	2.13898	45.9543
972	13.5617	17.1557	2.36602	45.9565
973	23.5665	18.5042	2.35774	22.9753
974	23.5719	18.4805	2.38237	23.9686
975	2.49097	19.7385	2.28358	23.968
976	2.44428	19.6633	2.17356	24.4749
977	2.70475	19.5548	2.15484	29.9685
978	2.84088	19.4989	2.03993	31.2912
979	2.82198	19.6973	2.07204	30.6526
980	2.71467	20.0255	2.27116	30.6383
981	12.2823	20.6349	2.50696	23.9763
982	12.0657	20.9196	2.27066	29.9775
983	5.09708	23.0228	2.20637	23.9801
984	5.05239	22.8204	2.49704	23.9512
985	9.53946	22.736	2.167	44.9498
986	9.39941	22.9725	2.38314	30.3062
987	9.3061	22.7153	2.33544	30.9532
988	12.0376	22.7806	2.29864	23.465
989	11.5665	22.6979	2.39739	23.9831
990	11.5561	22.9116	2.11225	24.9572
991	11.9449	22.6507	2.4661	24.9663
992	11.6856	22.4116	2.31793	31.3062
993	11.8568	22.6537	2.47933	31.3102
994	11.8583	22.9177	2.48245	30.3024
995	9.08673	23.1621	2.0236	23.9821
996	9.56187	23.2469	2.30723	23.966
997	9.37668	23.1014	2.27074	23.9624
998	8.97876	23.3992	2.33414	23.9825
999	9.28718	23.1819	2.3873	24.9603
1000	17.5614	23.276	2.41841	23.4897
1001	17.7029	23.3344	2.39149	23.9763
1002	17.6345	23.0815	2.02645	24.4651
1003	17.8827	23.0945	2.18518	30.6531
1004	19.8318	23.1745	1.96179	23.9713
1005	19.6886	23.5544	2.41831	23.9594
1006	19.534	23.4276	2.41374	23.981
1007	19.7068	23.5179	2.4699	29.9827
1008	19.7007	23.105	2.3177	30.3212
1009	23.3705	23.1569	2.00595	23.9926
1010	23.1367	23.405	2.2302	23.9501
1011	23.0923	23.1548	2.53206	23.9665
1012	23.2058	23.3382	2.23345	24.9765
1013	23.0579	23.2338	2.37438	29.9784
1014	23.1758	23.15	2.55505	31.2801
1015	23.3624	23.0585	2.00644	30.6304
1016	23.2578	23.5736	2.13802	30.6598
1017	23.1209	23.2458	2.1387	30.9553
1018	17.6672	23.8637	1.96273	23.9921
1019	17.4466	23.7557	2.27165	23.9904
1020	18.0297	23.7346	2.35972	24.9671
1021	17.9923	23.7517	2.35985	52.9394
1022	23.0207	23.7964	2.42975	46.4434
1023	23.8323	23.9755	2.41455	23.0143
1024	23.8688	23.5699	2.2197	24.4526
1025	23.8109	23.8518	1.93671	29.9686
1026	23.2216	24.3147	2.47758	23.4868
1027	23.294	24.219	2.43236	23.9684
1028	23.1539	24.4409	2.25999	29.9744
1029	23.6166	24.3222	2.56842	24.4868
1030	23.7597	24.0487	2.0208	46.4495
1031	1.42714	0.62117	2.73023	23.5014
1032	1.22871	0.6946	2.58228	23.9623
1033	1.01538	0.86637	2.72363	23.9774
1034	1.40643	0.72571	2.93942	23.9766
1035	1.13166	0.79136	2.87429	29.9714
1036	1.09877	0.82432	2.918	29.9738
1037	6.43267	0.69796	2.73187	29.9813
1038	17.8464	0.62464	2.67014	22.969
1039	17.6601	0.98614	2.60453	22.9842
1040	18.0167	0.79968	2.75838	22.9658
1041	17.5657	0.80796	2.69087	24.4659
1042	17.7734	0.99258	2.60752	29.9714
1043	18.0981	0.62737	2.81659	24.4561
1044	18.4786	0.77538	2.70897	29.9657
1045	18.2565	0.45573	2.74	29.9846
1046	18.8894	0.66925	2.58748	29.9577
1047	18.7245	0.48	2.88804	29.9503
1048	18.6457	0.98888	2.54105	30.3013
1049	2.48578	1.02553	2.65204	23.9885
1050	2.31727	1.13555	2.86182	44.9684
1051	1.97843	1.19031	2.70188	46.9752
1052	5.62655	1.34167	2.85797	22.9774
1053	5.94126	1.20874	2.58692	23.9992
1054	5.46493	1.06982	2.70707	23.9866
1055	5.69934	1.00386	2.63332	29.9748
1056	5.94868	1.18138	2.78167	29.982
1057	5.82185	1.36816	2.99488	29.9649
1058	5.95054	0.96332	2.70285	46.4542
1059	6.39852	1.10773	2.77751	22.9628
1060	6.33519	1.50207	2.86364	22.9741
1061	6.26368	1.10674	2.51229	23.9767
1062	6.45538	1.38002	2.8306	23.9642
1063	6.10442	1.41524	2.83732	23.9752
1064	6.13896	1.32401	2.80439	29.9616
1065	6.40419	1.39017	2.82821	46.5548
1066	2.35873	1.73677	2.72436	24.4768
1067	2.24735	1.66018	2.57074	14.0037
1068	3.01296	4.34415	2.61178	22.9811
1069	2.80776	4.22423	2.65986	23.9809
1070	2.77072	4.39683	2.99078	29.9803
1071	19.4176	5.39386	2.56114	23.9837
1072	19.1959	5.07682	2.56112	23.9598
1073	19.194	4.98236	2.63599	23.9615
1074	19.3161	5.23195	2.8777	23.9788
1075	19.1424	5.18781	3.03073	24.0192
1076	19.1696	5.41754	3.03093	23.9561
1077	19.3177	5.17579	2.56313	29.9779
1078	18.9379	5.29579	2.62978	29.975
1079	19.0602	5.22345	3.04417	34.6344
1080	16.781	5.57902	2.83421	30.3207
1081	16.5351	5.75784	2.98675	30.9637
1082	18.2011	7.0995	2.83265	22.9878
1083	18.3315	7.29529	2.90259	22.9626
1084	18.397	7.2605	2.86977	24.4814
1085	6.03658	9.34566	2.71276	23.9831
1086	6.86045	9.20327	2.64814	23.9724
1087	6.65285	9.44262	2.66189	29.9674
1088	5.88485	9.64267	2.6017	22.9738
1089	5.76415	10.0272	2.61816	22.9635
1090	5.64761	9.76788	2.96835	23.9771
1091	5.84784	9.76722	2.97195	23.9541
1092	5.4787	9.80837	2.8955	24.469
1093	5.95373	9.98798	2.76196	29.9955
1094	5.71506	9.95465	2.779	29.9567
1095	6.45436	9.71813	2.95038	23.9719
1096	6.33921	9.71966	2.75819	29.9845
1097	6.19716	9.9677	2.94287	29.9779
1098	6.29126	9.92549	3.02931	29.9477
1099	6.36762	9.60108	2.78211	30.6939
1100	6.50459	9.82307	2.93789	46.4923
1101	24.338	9.68599	2.49265	23.9983
1102	4.29321	10.56	2.75755	22.975
1103	4.26603	10.8909	2.57352	23.9717
1104	4.06761	10.5856	2.77456	23.9532
1105	4.19813	10.8852	2.7056	44.9116
1106	21.606	10.5417	2.92948	23.9671
1107	21.4889	10.7133	2.73425	30.6356
1108	21.5719	10.9298	2.75041	30.9801
1109	4.23696	11.2309	2.70789	23.4714
1110	4.37679	11.2833	2.80476	25.0031
1111	4.40405	11.554	2.79272	30.9636
1112	10.7119	11.662	2.96875	29.9813
1113	10.5748	11.9588	2.72205	31.306
1114	10.6609	11.6985	2.63357	46.4575
1115	19.4463	12.3707	2.5769	23.9749
1116	19.2074	12.1424	2.6394	23.9615
1117	19.288	12.5328	2.80671	23.9656
1118	19.3515	12.1187	2.93477	23.9667
1119	19.1503	12.3538	2.6763	29.9782
1120	19.4166	12.9108	2.65542	23.9745
1121	19.3033	12.9156	2.97598	23.9711
1122	19.3908	13.034	2.64785	30.3093
1123	19.0412	12.5538	2.7584	30.295
1124	19.4086	12.8811	2.99742	30.9701
1125	22.2975	12.5038	2.68913	23.9712
1126	22.5129	12.6034	2.76677	23.9835
1127	22.1578	12.8035	2.75795	23.9749
1128	22.4796	12.5694	2.62125	15.982
1129	22.2814	12.6977	2.84568	30.6637
1130	22.0133	12.6236	2.95098	30.6353
1131	22.0114	12.79	2.90368	52.9587
1132	5.06911	13.8297	2.9683	22.9794
1133	5.07483	13.6806	2.83593	23.9757
1134	5.68111	13.955	2.48631	23.9772
1135	5.92589	13.6091	2.92852	23.9559
1136	5.98274	13.7784	2.68027	29.9829
1137	5.82059	13.8747	2.91419	30.32
1138	4.00626	14.005	2.69516	30.0167
1139	4.15605	14.1495	2.60935	30.9643
1140	4.70814	13.9901	2.94279	23.4751
1141	4.81938	14.5704	2.62692	23.9755
1142	4.8233	14.5133	2.61662	29.9692
1143	14.1626	14.1713	2.44693	23.9745
1144	14.1702	14.0136	2.5843	23.9751
1145	14.3019	13.9683	2.59605	23.9903
1146	14.1986	14.043	2.7639	23.9769
1147	7.1333	15.067	2.77931	23.9753
1148	7.28554	14.9802	2.55987	29.9937
1149	13.7521	14.6839	2.82861	24.0106
1150	13.5273	14.7045	2.96872	23.9883
1151	13.9108	14.9063	2.4797	30.3254
1152	13.8416	14.8611	2.95378	30.6472
1153	14.3504	14.6279	2.47092	23.9675
1154	14.3701	14.8808	2.52467	23.9392
1155	14.285	14.5643	2.55312	23.9714
1156	19.0433	15.8191	2.54544	23.9779
1157	19.2513	16.0218	2.64499	23.9498
1158	19.3983	15.7271	2.99434	23.9806
1159	19.1461	15.7129	2.97682	23.9737
1160	23.611	16.4484	2.60863	23.9711
1161	23.6814	16.2074	2.62929	23.9732
1162	23.7376	16.3265	2.79717	23.96
1163	23.8397	16.4724	2.77691	30.9915
1164	24.3062	16.1916	3.03972	29.9411
1165	24.3327	16.3142	2.94553	30.949
1166	23.848	18.4479	2.72646	22.9697
1167	23.8385	18.7671	2.96609	22.9808
1168	23.9254	18.7018	2.722	23.9564
1169	23.4474	18.8699	2.85929	24.5217
1170	23.6527	18.8215	3.05817	31.2851
1171	23.8037	18.8254	2.76803	31.9612
1172	23.5566	18.7745	2.67952	31.011
1173	11.0669	20.2362	2.73628	23.9869
1174	10.7325	20.4752	3.00292	23.9802
1175	10.715	20.1693	3.02139	29.9882
1176	10.7033	20.208	2.7121	45.4702
1177	11.0348	20.1521	2.71816	30.6354
1178	10.6423	20.3036	2.53352	53.4346
1179	1.54794	20.9672	2.86248	23.9782
1180	1.91094	21.0369	2.86426	44.9695
1181	10.2961	21.0313	2.58222	23.9692
1182	10.155	20.8982	2.66482	23.9679
1183	10.2764	20.7035	2.77961	23.9734
1184	10.9892	20.8129	2.54597	23.9767
1185	10.8464	20.6176	2.79022	30.6327
1186	12.5923	20.8086	2.7574	29.981
1187	12.9671	20.7282	2.89326	45.4446
1188	12.7309	20.4494	2.82355	46.455
1189	13.203	20.8713	2.55349	22.9629
1190	13.223	20.7321	2.65301	23.9811
1191	13.3141	20.6852	2.79123	31.2873
1192	13.0164	20.7331	2.99938	46.4868
1193	14.4314	22.26	2.51443	23.9853
1194	14.1347	22.519	2.89657	29.9882
1195	14.4275	22.099	2.58511	46.979
1196	14.5549	22.2925	2.82462	46.4362
1197	4.67241	22.786	3.02512	23.4783
1198	4.62213	22.8711	2.85107	23.9677
1199	4.81946	22.7879	3.03105	23.9883
1200	4.96491	22.8914	2.59772	29.9806
1201	4.61835	22.5544	2.78619	29.9603
1202	4.44502	22.6308	2.86785	30.301
1203	5.30291	22.9011	2.82247	23.9744
1204	5.38707	23.0169	2.59765	30.633
1205	9.12758	22.703	2.91064	23.9854
1206	9.14985	22.6148	2.58272	31.2814
1207	9.31155	22.5801	2.57768	45.4499
1208	14.3385	22.9068	2.5123	23.9823
1209	14.3628	22.6459	2.66541	23.9597
1210	14.3298	22.8189	2.53613	29.9955
1211	14.2402	22.8081	2.89656	29.9677
1212	17.7794	22.6101	2.47019	23.9588
1213	18.0065	22.8529	2.88347	23.9766
1214	17.7955	22.7891	2.82499	31.3026
1215	22.7947	22.7548	2.55011	23.9767
1216	22.8845	22.7147	2.70952	23.9928
1217	22.5903	22.9322	2.98163	23.9608
1218	22.7885	22.8329	2.5949	29.9773
1219	22.8274	22.5502	2.85347	32.004
1220	22.8569	22.8162	2.46912	30.3035
1221	23.4232	22.6825	2.90641	23.9744
1222	23.027	22.5536	2.56896	29.9522
1223	23.7387	22.9763	2.50991	23.961
1224	23.7272	22.4114	2.73755	23.9707
1225	23.7133	22.5602	2.76652	23.9914
1226	23.6787	22.8775	2.46983	29.9634
1227	23.5376	22.6274	2.53915	29.9836
1228	24.0737	22.7044	2.74363	30.982
1229	17.4837	23.341	2.54999	23.9536
1230	17.4271	23.0198	2.89771	24.4913
1231	17.3279	23.1174	2.56677	29.9584
1232	17.3574	23.1439	2.61326	29.9719
1233	17.8455	23.3723	2.93366	22.9832
1234	17.5895	23.3389	2.80748	23.9798
1235	17.736	23.2628	2.93703	23.9589
1236	17.8523	23.0473	2.54394	24.4752
1237	17.7843	23.3458	2.69714	24.4764
1238	17.8455	23.1482	2.70929	24.9816
1239	18.0332	23.4052	2.73874	29.971
1240	18.0084	23.2842	2.86823	29.9867
1241	23.0489	23.4288	2.77522	23.9716
1242	23.1326	23.3397	2.58803	31.2949
1243	23.1814	23.4367	2.61259	44.9764
1244	23.0003	23.3441	2.95754	30.6381
1245	23.6362	23.0931	2.69579	24.4595
1246	23.6796	23.1103	2.7693	47.9673
1247	23.7254	23.2715	2.77543	30.6363
1248	23.4488	23.5756	2.60902	23.9388
1249	23.4037	23.7276	2.78182	23.9763
1250	23.2138	23.6891	2.88407	23.984
1251	22.9546	23.7617	2.87292	23.9743
1252	23.4035	23.8742	3.03158	23.9627
1253	23.3173	23.9316	2.97314	44.934
1254	23.3768	24.0587	2.74648	45.9898
1255	6.46995	0.78344	3.41995	23.9643
1256	6.16216	0.67497	3.50751	24.9744
1257	2.33478	1.26909	3.26954	23.4917
1258	1.91516	1.28554	3.18098	23.9757
1259	2.39218	1.20341	3.42461	23.9701
1260	19.9995	1.59378	3.16137	23.9607
1261	19.764	2.03449	3.14153	29.9572
1262	19.6512	2.00068	3.43865	44.9472
1263	19.7367	1.97188	3.13458	30.6437
1264	19.4331	1.86934	3.34779	46.5307
1265	3.88704	3.00071	3.37829	23.9808
1266	3.97765	2.74182	3.25043	24.514
1267	3.60924	2.88568	3.32974	29.9942
1268	3.69464	2.80646	3.46874	30.3111
1269	5.22762	3.88232	3.03793	22.9783
1270	5.5453	3.86234	3.3632	23.9771
1271	5.08032	3.8468	3.51367	23.9669
1272	5.32333	3.7902	3.5757	23.9699
1273	5.14266	3.69488	3.13605	29.9765
1274	5.53648	3.67408	3.4337	30.6439
1275	11.2037	3.42143	3.24466	23.9877
1276	11.2221	3.61208	3.24642	23.9892
1277	11.4346	4.04441	3.30537	29.9723
1278	19.2554	5.2461	3.31885	23.9608
1279	19.1981	5.36786	3.16332	29.9733
1280	19.1964	5.50264	3.20784	29.9757
1281	19.2683	5.59306	3.21247	46.4502
1282	20.069	5.37928	3.19224	23.9475
1283	19.6557	5.12287	3.34169	23.9735
1284	19.9891	5.17263	3.47877	23.9778
1285	19.8642	5.56064	3.28082	15.9738
1286	16.9121	5.85987	3.08177	29.9505
1287	16.772	5.5182	3.21509	29.9605
1288	16.7576	5.46403	3.21788	29.9781
1289	16.4426	5.78564	3.11093	44.9539
1290	16.8648	5.62524	3.07432	45.9468
1291	12.7804	6.15558	3.09859	23.9741
1292	12.8331	6.42327	3.46945	31.2902
1293	12.8399	6.03715	3.172	30.6463
1294	3.35265	8.36634	3.55133	23.4835
1295	3.08752	8.36466	3.03379	23.9703
1296	3.49323	8.18264	3.14216	23.9679
1297	3.353	8.3337	3.32553	23.9781
1298	3.37852	8.00277	3.28121	30.3155
1299	20.6221	8.97751	3.43092	23.9818
1300	20.8384	8.49288	3.03239	30.9788
1301	16.5486	9.25449	3.45056	23.9803
1302	16.6514	9.00392	3.23068	29.9794
1303	16.8609	9.10047	3.34445	29.978
1304	16.8535	9.03064	3.50275	29.9603
1305	16.8148	9.17407	3.38172	30.9544
1306	6.13116	9.60873	3.07452	23.9688
1307	6.29602	9.66638	3.43042	24.9785
1308	6.06799	9.64314	3.23495	29.9582
1309	6.24206	10.0061	3.4837	30.2937
1310	7.38077	9.63576	3.46528	22.9754
1311	7.56015	9.63034	3.2283	23.9642
1312	7.30872	9.9135	3.52192	44.9969
1313	7.64169	9.9859	3.20686	23.9674
1314	7.718	9.99099	3.44218	23.9702
1315	7.88014	9.66251	3.27189	29.9666
1316	7.62592	9.85123	3.10802	31.3065
1317	7.55364	9.86495	3.10759	44.9516
1318	7.77155	9.50305	3.07915	46.4423
1319	16.6858	9.78149	3.34911	23.9623
1320	16.8437	9.92502	3.29884	31.312
1321	3.85214	10.1979	2.95096	23.9927
1322	3.65413	10.5619	3.37092	23.9652
1323	3.60115	10.3977	3.38745	29.9702
1324	3.67967	10.432	2.96341	30.9684
1325	4.4718	10.0921	3.15793	24.9799
1326	4.16279	10.4741	3.32967	29.9714
1327	4.10546	10.1186	3.23026	45.943
1328	4.32263	10.1824	3.51849	46.4631
1329	8.04769	10.4147	3.19627	22.9724
1330	7.53849	10.112	3.45962	23.9972
1331	7.91508	10.4392	3.07152	30.3021
1332	9.1989	10.3737	2.92529	23.9759
1333	9.31796	10.1799	2.93595	23.9938
1334	9.56328	10.2334	3.15248	23.9707
1335	9.56839	10.2274	3.16781	23.9719
1336	9.09999	9.99895	3.36452	23.9778
1337	8.93779	10.3028	3.36028	23.9587
1338	9.04586	10.3649	3.00248	24.456
1339	9.41341	10.2867	3.15014	24.4722
1340	9.16585	9.9925	3.47196	29.9864
1341	9.45795	10.0781	3.13386	31.3018
1342	9.08989	10.232	3.52608	46.4652
1343	22.1521	10.1511	3.12993	23.4817
1344	22.1653	9.93512	3.1398	23.9721
1345	22.3083	10.4122	3.30785	23.9781
1346	22.1332	10.4193	3.46632	23.9817
1347	22.3834	10.2482	2.99048	29.9662
1348	22.1671	10.108	3.03225	29.9926
1349	22.4358	10.1344	3.3981	31.3276
1350	4.56782	10.8226	3.32227	23.9774
1351	3.92738	10.8244	3.35178	24.4668
1352	4.04675	11.1435	3.41128	23.9753
1353	4.21151	11.1218	3.29976	29.981
1354	4.08475	11.357	3.54335	45.9585
1355	1.59096	11.8834	3.40981	23.9715
1356	1.73788	11.8834	3.09404	24.4738
1357	1.67618	11.7513	3.31047	24.4757
1358	1.58127	11.5442	3.19844	29.9725
1359	1.48841	11.6981	3.4195	44.9561
1360	1.72924	11.9508	3.00229	30.3189
1361	1.95402	11.623	3.37509	15.993
1362	14.7392	12.4976	3.43548	23.4618
1363	14.4184	12.8054	3.3085	24
1364	14.6877	12.6178	3.34581	23.9758
1365	14.7103	12.4955	3.45729	23.9729
1366	14.7352	12.8293	3.49887	30.9671
1367	15.3331	12.8484	3.2526	22.9707
1368	15.1374	12.7188	3.17128	23.9928
1369	15.0555	12.971	3.27846	23.9552
1370	15.2277	12.8539	3.55981	24.9788
1371	5.44355	13.8558	3.24586	23.4878
1372	5.46367	13.5079	3.18248	23.9834
1373	5.10509	13.6442	3.38027	23.9657
1374	4.91427	13.7835	3.30104	24.9613
1375	5.15511	13.8817	3.29723	29.9846
1376	5.08381	14.0175	3.22099	31.3132
1377	5.33039	13.5167	3.05658	30.3044
1378	5.49324	13.919	3.28313	30.6497
1379	5.44783	13.5936	3.40655	30.6376
1380	5.36367	13.7774	3.44678	30.6606
1381	5.12784	13.8482	3.19884	46.4545
1382	12.3825	13.7197	3.04275	23.9686
1383	12.3458	13.6056	3.16286	30.981
1384	8.72	14.9264	3.36352	23.9733
1385	8.98011	15.1628	3.26694	29.9726
1386	8.7144	15.0912	3.34724	29.9811
1387	8.95732	15.1044	3.39369	31.3039
1388	9.08063	15.3033	3.1463	30.9843
1389	9.49796	15.1636	3.28236	23.4831
1390	9.5293	15.2585	3.36018	23.4695
1391	9.19542	15.4822	3.01593	23.9874
1392	9.42397	15.0503	3.12188	23.9685
1393	9.08753	14.964	3.30236	23.9745
1394	9.15291	15.4503	3.33741	29.9616
1395	9.17738	14.9222	3.24934	31.9657
1396	9.44859	15.2389	3.19342	30.6357
1397	5.77352	16.0388	3.27552	23.4816
1398	5.88794	16.0395	3.35743	23.9676
1399	5.69172	15.4645	3.2562	29.9559
1400	6.01227	15.7211	3.07786	31.988
1401	8.83898	15.9142	3.19795	23.9664
1402	8.53359	15.7639	3.23604	23.9847
1403	8.68715	15.9418	3.33215	30.6541
1404	8.79504	15.6858	3.31274	30.622
1405	8.79191	15.9288	3.18636	13.982
1406	20.909	16.6913	3.42002	23.9798
1407	20.5112	16.6978	3.25086	29.9662
1408	11.1234	17.4761	3.03005	23.984
1409	11.2863	17.5337	3.27885	23.9743
1410	11.3755	17.1204	3.45296	23.9666
1411	11.2582	17.1678	3.54203	23.9877
1412	11.2102	17.5282	3.19003	31.3171
1413	15.9426	17.0616	3.09373	22.9769
1414	15.56	17.1367	3.20148	23.9816
1415	15.7675	17.3188	3.43204	23.977
1416	11.3167	17.5838	3.49773	24.4673
1417	15.6966	17.8168	2.92554	22.9706
1418	15.8519	17.9233	3.01266	23.4787
1419	15.656	17.9272	2.99092	23.4732
1420	15.7229	17.9112	3.33547	23.4889
1421	15.7259	17.6567	3.07962	23.9684
1422	15.8328	17.7332	3.39936	23.9679
1423	15.6709	17.6316	3.27489	24.4659
1424	15.4727	17.8208	3.35398	44.976
1425	15.7053	17.8681	3.3841	30.6277
1426	13.0721	19.8457	3.30991	23.9546
1427	12.5025	19.7579	3.26683	23.9599
1428	12.5133	19.781	3.32132	23.983
1429	12.6463	19.9884	3.36747	23.9804
1430	12.7874	19.9074	2.99593	29.972
1431	12.5882	19.952	3.36235	31.3152
1432	12.6207	19.6828	3.48219	45.4519
1433	12.6266	19.6174	3.02778	46.4672
1434	5.73528	20.4879	3.13674	22.9813
1435	5.82939	20.0787	3.12378	23.9809
1436	6.05011	20.2467	3.41595	23.9787
1437	5.94935	20.3501	3.09501	29.9793
1438	6.02077	20.1413	3.43403	45.0119
1439	5.57428	20.288	3.18169	31.9855
1440	13.2923	20.7545	3.25736	23.4759
1441	13.4083	20.8164	3.31904	23.9594
1442	12.9277	20.6885	3.27862	23.9773
1443	13.2194	20.5319	3.14177	44.994
1444	9.47334	21.2681	3.21934	22.9922
1445	9.92626	21.3847	3.39927	23.9678
1446	9.73594	21.1807	3.03524	24.4829
1447	9.77707	21.2602	3.43948	29.9683
1448	17.9896	22.7712	3.10413	24.4561
1449	14.5831	23.0236	3.19949	23.9762
1450	14.6579	23.373	3.30216	23.9908
1451	14.5181	23.363	3.37019	23.9596
1452	14.5401	23.3515	3.09622	29.99
1453	14.7214	23.074	3.47814	30.2954
1454	17.778	23.3397	3.42127	23.9722
1455	17.9287	23.1108	3.49375	23.9909
1456	17.7338	23.1896	3.10191	45.4823
1457	17.8353	23.2863	3.18043	46.4758
1458	17.8381	23.0793	3.35765	53.4766
1459	3.67536	1.1132	3.72891	22.9851
1460	3.79656	1.3194	3.53023	24.4554
1461	3.57582	1.37396	3.48961	31.3264
1462	3.90636	1.19167	3.68904	31.2972
1463	3.85512	1.16936	3.93209	44.9522
1464	3.65801	1.33671	3.49259	30.3132
1465	3.68853	2.17974	3.43155	22.9796
1466	3.73134	2.33239	4.05771	24.9713
1467	3.7489	2.09647	3.80504	29.9561
1468	3.91387	2.14613	4.04311	29.9775
1469	3.98752	2.05387	3.85646	31.3162
1470	3.91565	2.43792	3.5037	31.9613
1471	3.80518	2.24996	3.49018	30.3139
1472	3.56466	2.94203	3.92068	23.9733
1473	3.63722	2.96011	3.95039	23.9714
1474	4.01847	2.73752	3.59845	29.9707
1475	4.041	2.71604	3.63041	46.9346
1476	5.85128	3.23485	3.98125	23.9859
1477	5.98587	3.40985	3.59948	29.9732
1478	5.86365	3.24648	3.7749	30.3175
1479	5.77206	3.18883	3.54339	46.9365
1480	5.65152	3.22938	3.62978	46.457
1481	4.16238	5.0066	3.65609	23.9687
1482	4.36995	4.88996	3.77218	23.9819
1483	4.41773	4.84816	3.8322	23.979
1484	4.06085	4.75357	4.04316	23.9628
1485	4.27211	4.5457	3.68104	54.9355
1486	4.78824	4.75374	3.58997	23.968
1487	4.91658	4.60933	3.70455	23.9762
1488	19.569	5.25991	3.62092	23.9838
1489	19.3281	5.23979	3.63637	30.9928
1490	12.6042	6.13678	3.59508	23.9795
1491	12.5728	6.28536	3.96891	23.9886
1492	12.6621	6.20386	4.01132	24.4963
1493	12.6864	6.28959	3.62937	29.9648
1494	12.6418	6.13016	3.63896	29.9835
1495	12.4744	6.26226	3.7047	29.9686
1496	12.6736	6.27892	3.61783	30.6452
1497	12.8932	6.31716	3.99372	34.6265
1498	13.3042	6.18892	3.48379	22.9818
1499	13.2918	6.06556	3.94409	22.9988
1500	13.5061	6.09845	3.71753	23.9653
1501	13.225	6.40833	3.49075	44.9626
1502	13.3648	6.45108	3.64722	30.6177
1503	16.1488	6.06537	3.5963	23.4792
1504	16.2255	6.47723	3.74762	24.4714
1505	16.1216	6.91723	3.47723	23.9744
1506	16.3854	6.63813	3.59481	23.9812
1507	16.3073	6.86687	3.74297	23.9718
1508	16.0298	6.67257	3.85714	23.9598
1509	16.4619	6.91356	3.92411	23.9592
1510	16.3354	6.75062	3.57374	30.6254
1511	16.2541	6.62229	4.01358	30.6329
1512	24.439	8.35542	3.65112	23.5002
1513	24.1759	8.33232	3.94082	23.4789
1514	24.3292	7.90846	3.74196	23.9964
1515	24.1063	8.28269	3.54318	29.9628
1516	24.1709	8.0771	3.57356	29.9789
1517	24.0651	8.29641	3.50315	31.3014
1518	24.1576	7.97404	3.88022	31.3657
1519	24.073	8.11649	3.711	45.9586
1520	7.39734	9.1949	3.93066	23.9863
1521	7.11082	9.39656	3.93068	23.9851
1522	7.43134	9.09908	3.97745	23.9615
1523	7.06468	9.45279	3.93779	31.9797
1524	7.79612	9.20623	3.42024	23.9763
1525	7.62302	9.50329	3.55811	23.9661
1526	7.71654	9.35854	3.8564	23.9803
1527	7.63009	9.17677	3.90814	23.9757
1528	7.87288	9.14539	3.88182	24.5096
1529	8.33096	9.30323	3.47428	23.9738
1530	8.07908	9.10346	3.94926	29.9704
1531	8.29081	9.1476	3.96034	29.973
1532	7.91006	9.73679	3.95682	23.9979
1533	8.39069	9.81168	3.90125	23.9654
1534	8.26939	9.60211	3.89899	30.6309
1535	7.85714	10.255	3.81559	23.4657
1536	8.00602	10.1619	3.80498	23.9781
1537	7.73059	10.1087	3.80543	23.9609
1538	7.71986	10.4491	3.81602	23.9623
1539	7.7782	10.3205	3.73649	29.9671
1540	7.51766	10.3082	3.80588	30.9708
1541	7.91618	10.4561	3.82583	15.9941
1542	21.2812	9.98234	3.76199	23.9747
1543	21.0308	10.3698	3.85804	23.9733
1544	21.2082	10.4842	3.75481	24.9728
1545	21.3954	10.2204	3.78668	29.9744
1546	21.4729	10.2536	3.4887	30.9884
1547	21.8426	10.466	3.93922	23.4764
1548	21.7743	10.0052	3.56838	23.9754
1549	21.5662	10.5292	3.82704	23.969
1550	22.024	10.3076	3.95611	29.9837
1551	23.8408	14.4873	3.54075	23.4906
1552	23.9822	14.9395	3.75028	23.4578
1553	23.8668	14.6602	3.45171	23.947
1554	24.0645	14.7484	3.7305	23.9748
1555	23.8033	14.7325	3.91589	45.9535
1556	3.21993	15.5001	3.72173	23.9765
1557	3.19262	15.2964	3.47962	29.9672
1558	3.14324	15.1656	3.81436	29.9875
1559	3.2912	15.4424	3.67625	47.4769
1560	3.14171	14.9596	3.83992	30.6423
1561	3.67529	15.3261	3.64193	23.9838
1562	3.72402	15.2838	3.63776	23.9637
1563	4.06333	15.0914	3.74848	23.9689
1564	3.82083	15.4476	3.90836	23.9881
1565	3.70088	15.499	3.83535	31.3105
1566	8.70589	15.2161	3.79471	23.4808
1567	8.97269	15.13	3.61527	23.9739
1568	8.55877	15.3414	3.79644	30.3098
1569	3.45821	15.8347	3.9261	23.9724
1570	3.52552	15.6703	3.9061	29.9668
1571	9.21899	15.5378	3.52473	23.9708
1572	8.95739	15.7221	3.66605	23.9719
1573	9.50474	15.6524	3.84281	23.9627
1574	9.67951	15.7619	3.92739	22.9869
1575	9.66716	15.8513	3.56402	29.9644
1576	10.079	15.8661	3.72917	30.978
1577	9.83562	15.752	3.49936	14.0095
1578	11.5769	16.0156	3.64276	23.9723
1579	11.5235	15.6668	3.68345	23.9899
1580	11.7727	15.5282	3.85831	23.9896
1581	11.7994	15.6763	3.70231	24.464
1582	11.7032	15.8144	3.43822	29.988
1583	11.6418	15.6297	3.81025	29.9862
1584	11.6581	15.4777	3.67475	30.6633
1585	11.5603	15.8478	3.49867	30.9791
1586	11.5179	16.4674	3.89883	23.4867
1587	11.7133	16.1274	3.99369	23.9695
1588	11.8816	16.2659	3.9156	31.3221
1589	11.4464	16.2749	3.83934	30.3354
1590	20.3388	16.4576	3.48917	23.9611
1591	20.2501	16.549	3.66188	24.0138
1592	20.1549	16.2321	3.60785	23.9772
1593	20.3775	16.3519	3.83912	23.9684
1594	19.9777	16.3575	3.5652	30.622
1595	20.3223	16.3764	4.02773	30.6276
1596	20.0252	16.6071	3.74779	23.9929
1597	20.3227	16.6269	3.45801	29.9647
1598	19.9948	16.8401	3.79224	31.3004
1599	11.0854	17.6337	3.60442	22.9785
1600	11.2659	17.9204	4.0557	23.4824
1601	11.4231	17.9488	3.65124	23.9902
1602	11.2846	17.5512	3.73337	23.9905
1603	11.2892	17.5999	3.7771	23.9557
1604	11.2057	17.8087	4.08303	23.9624
1605	5.49661	18.6755	3.84292	22.9737
1606	5.98239	18.5969	3.7234	23.9826
1607	5.62122	18.6946	3.6418	24.4732
1608	5.7074	18.5842	3.85614	29.982
1609	6.28931	18.8369	3.93166	23.9624
1610	6.12456	18.5907	3.55431	29.965
1611	6.29429	19.0759	3.67379	29.9692
1612	6.24261	18.7604	4.00362	29.9609
1613	6.24724	18.9056	3.59586	30.3308
1614	6.46852	18.9972	3.65699	30.6303
1615	9.77359	19.2818	3.70571	23.9714
1616	9.95852	19.1022	3.838	30.9558
1617	9.55779	20.5924	3.70704	23.9687
1618	9.63216	20.5038	3.57565	24.9626
1619	9.53689	20.9013	3.54421	31.3058
1620	9.78089	20.8982	3.59309	31.2972
1621	17.4248	20.7785	3.54181	23.9559
1622	17.2139	20.8358	3.54521	23.9659
1623	17.4829	20.7682	3.84427	23.9957
1624	17.1252	20.9898	3.76672	31.2996
1625	17.2699	20.6018	3.68642	30.3051
1626	2.86494	21.3803	3.95863	23.4767
1627	2.72132	21.5347	3.62221	23.98
1628	2.45784	21.3626	3.72854	23.9887
1629	2.65848	21.1695	3.84115	29.9764
1630	2.7744	21.181	4.03767	44.9591
1631	2.88576	21.5172	3.63145	45.4718
1632	5.05269	21.2024	3.92809	23.9626
1633	5.165	21.3772	3.95786	23.9705
1634	5.39877	21.3256	3.94186	23.9733
1635	5.24242	21.0721	3.89321	30.6782
1636	5.09994	21.3088	3.77405	46.4408
1637	9.5145	21.1821	3.60427	22.9781
1638	9.87687	21.5743	3.73289	29.9749
1639	9.77712	21.3191	3.76957	47.9788
1640	9.69782	21.4541	3.87369	30.9673
1641	12.3755	21.0048	3.68876	23.9771
1642	11.9878	21.108	3.70021	29.9766
1643	12.4044	21.3664	3.59987	31.3073
1644	12.4153	21.1205	3.93197	30.9655
1645	17.1704	21.3721	3.54118	23.484
1646	17.2429	21.5204	3.58245	23.9746
1647	17.2858	21.1423	3.58254	23.9582
1648	17.4635	21.2659	3.66453	23.973
1649	17.054	21.4934	3.84967	23.9682
1650	17.1835	21.3366	3.83998	29.9452
1651	4.98922	21.8291	3.88355	23.9388
1652	16.194	22.0667	3.56548	23.9543
1653	16.2573	22.3783	3.83129	23.9777
1654	16.044	22.0497	3.83494	31.3166
1655	18.9478	22.7493	3.49074	22.989
1656	18.8903	22.9395	3.74805	23.5045
1657	18.8995	22.6301	3.80754	23.9773
1658	18.4811	22.8772	3.83034	24.9753
1659	14.6813	23.0489	3.54294	23.965
1660	14.7656	23.4492	3.97695	23.9826
1661	14.6407	23.5015	3.91791	29.9896
1662	14.7839	23.387	3.73331	31.2976
1663	14.7452	23.109	3.68423	30.3255
1664	14.4657	23.4122	3.84497	14.0029
1665	15.1805	23.5266	3.57653	23.9603
1666	15.1799	23.5684	3.72418	24.0026
1667	15.0691	23.0561	3.61753	23.9775
1668	15.1133	23.351	3.76566	23.9676
1669	15.1089	22.9994	3.84422	29.9605
1670	15.2675	23.351	3.96102	29.9521
1671	15.5271	23.0839	3.75803	45.4336
1672	7.27018	23.5611	3.47517	22.9675
1673	7.11607	23.5772	3.53558	22.9767
1674	6.99958	23.9727	3.70721	14.0052
1675	13.6813	1.1976	4.06114	23.4815
1676	13.841	1.52519	4.25858	23.9798
1677	13.9478	1.13736	4.34866	23.9679
1678	13.7052	1.28234	4.48831	44.9555
1679	13.4539	1.27492	4.09973	30.9732
1680	22.2613	2.44471	4.20575	22.9576
1681	22.0821	2.74113	4.15842	29.9535
1682	22.2539	2.64427	4.54209	46.4221
1683	23.6076	2.90234	4.43451	23.9731
1684	23.8383	2.73131	4.57987	29.9671
1685	23.7724	2.56382	4.04988	30.2969
1686	23.8432	2.58221	4.46439	46.4491
1687	24.4597	2.60752	4.20547	23.504
1688	24.3924	2.4851	4.20433	30.6436
1689	24.1851	2.85728	4.15896	30.6292
1690	1.52509	3.28136	4.14726	24.4734
1691	1.12209	3.31967	4.32219	29.9717
1692	1.77831	3.21634	3.91305	23.9742
1693	1.86863	3.30502	4.43668	23.9729
1694	1.83356	3.33562	3.92933	30.6243
1695	1.78978	3.46686	4.48102	30.6509
1696	6.26756	3.43635	4.23907	23.9648
1697	6.51031	3.09951	4.41269	23.9811
1698	6.38893	3.09554	4.30817	29.9763
1699	6.48951	3.45179	4.11441	30.2887
1700	6.40648	3.48383	4.34967	30.2947
1701	22.2718	3.50791	4.20227	23.9845
1702	22.2653	3.36376	3.98447	29.9731
1703	24.2291	3.24325	4.06819	23.9724
1704	24.0582	3.42049	4.47224	30.6289
1705	6.14771	3.76684	4.10202	22.9776
1706	6.0441	3.86292	4.23924	24.477
1707	6.38792	3.98582	4.2045	29.9697
1708	6.48902	3.65006	4.26256	29.9731
1709	6.43359	3.56885	4.40027	31.3103
1710	6.4784	3.80747	4.20293	45.467
1711	6.01354	3.71898	4.48422	30.998
1712	6.18348	4.24031	4.16295	29.9912
1713	5.98821	4.08778	4.20357	31.3048
1714	6.31448	4.17913	4.16874	15.9959
1715	6.26232	4.98752	4.07261	23.9829
1716	6.41975	4.84283	4.53904	24.4877
1717	6.58503	4.64537	4.26603	31.2717
1718	24.3773	5.17575	4.00239	23.4814
1719	24.3513	5.09968	4.30562	24.9917
1720	24.4557	5.414	4.30831	29.9762
1721	24.1449	5.39044	4.42124	29.9686
1722	24.0173	5.44652	4.18654	14.0067
1723	2.44484	5.73539	4.1283	29.9724
1724	2.85611	5.90907	4.12594	29.9621
1725	2.6414	5.62329	4.05848	30.9855
1726	17.8439	7.69661	4.06202	23.9867
1727	18.0318	7.876	4.41326	23.9656
1728	17.4905	7.84161	4.44198	23.9707
1729	17.9194	7.73606	4.53153	23.9817
1730	17.6354	8.01391	4.15677	31.2936
1731	17.5854	7.9333	4.27313	31.3094
1732	17.4802	7.64865	4.14765	47.4444
1733	17.7891	7.73025	3.99832	30.9734
1734	18.4694	7.57325	4.05404	23.9777
1735	18.4974	7.88072	4.45672	23.9641
1736	18.3011	7.63448	4.47754	52.9795
1737	17.7094	8.02897	4.48279	22.9957
1738	17.9075	8.53418	4.30637	23.9521
1739	17.974	8.416	4.36647	23.9712
1740	17.757	8.28315	3.93428	29.9733
1741	17.5706	8.43402	4.20288	29.994
1742	17.8062	8.16255	3.93526	31.3147
1743	17.4848	8.16148	4.125	30.9636
1744	7.44348	8.48286	4.19936	22.978
1745	7.09842	8.75955	4.28053	22.9842
1746	7.09021	8.50644	4.16324	23.4944
1747	7.15454	8.7743	3.98966	23.9779
1748	7.4747	8.96589	4.14637	23.9691
1749	7.0777	8.65928	3.98317	29.9932
1750	7.07903	8.46528	4.23978	31.311
1751	7.12828	8.7545	4.29857	45.9899
1752	6.99469	9.39881	4.23201	23.9915
1753	7.36	9.16055	4.32091	23.9929
1754	7.15915	9.44883	4.515	24.4677
1755	7.72664	9.04549	4.10617	23.9801
1756	7.75796	9.08409	4.10569	23.9723
1757	7.82683	9.52304	4.42735	23.9599
1758	7.61271	9.13507	4.10457	29.9747
1759	20.9735	11.3181	4.10512	23.9662
1760	20.9409	11.4279	4.17075	23.9643
1761	20.7035	10.9604	4.4008	29.9808
1762	20.7448	11.0534	4.31029	30.6449
1763	21.249	11.1671	4.42882	23.9628
1764	21.5033	11.1529	4.17775	14.0065
1765	21.5579	11.451	4.03567	29.9402
1766	21.7938	11.0272	4.1186	30.3007
1767	21.9145	11.3974	4.08098	30.6363
1768	21.6773	11.6827	4.28176	23.9617
1769	21.4383	11.7546	4.39483	23.9806
1770	22.0237	11.8778	4.1554	29.9637
1771	21.7216	11.8721	4.19818	29.963
1772	21.8391	11.867	4.36782	29.967
1773	21.9344	12.0326	4.25545	46.4681
1774	14.6238	15.0352	4.17308	29.994
1775	14.6657	14.5387	4.36346	29.9575
1776	23.7105	14.4786	4.36631	23.9722
1777	23.5693	14.5285	4.13516	30.6543
1778	23.8265	14.5976	4.11065	46.5046
1779	23.4074	14.8087	4.26962	46.4499
1780	24.3059	14.4356	4.17826	29.9823
1781	24.4145	14.6714	4.0491	30.6353
1782	24.4067	14.7789	4.10911	30.9629
1783	3.60087	15.4834	4.42619	23.4832
1784	3.78107	15.2626	4.55127	23.9813
1785	23.827	15.2608	4.11576	23.964
1786	23.4761	15.2064	4.19858	23.98
1787	23.7848	15.2409	4.28328	29.9287
1788	24.2438	15.103	4.03271	23.9823
1789	24.3941	15.0691	4.39845	24.9642
1790	24.1724	15.3198	4.21997	31.9589
1791	5.02276	18.2825	4.38583	23.4822
1792	5.38462	18.3789	4.15743	23.9637
1793	5.09231	18.4411	4.40491	30.2854
1794	5.38169	18.3622	4.04692	15.9955
1795	5.94987	18.2491	4.09675	23.9863
1796	5.68277	18.4481	4.21078	23.9503
1797	5.54171	18.4801	4.19603	24.5018
1798	5.99927	18.2308	4.22541	24.4663
1799	5.65875	18.4238	4.1959	31.3152
1800	5.73188	18.1239	4.42051	30.3044
1801	5.94903	18.7355	4.31035	23.9723
1802	5.80027	18.6304	4.09937	29.9907
1803	5.70972	18.6526	4.30721	29.9794
1804	16.1986	19.5814	4.1291	30.3091
1805	16.0882	19.9446	4.18956	30.3257
1806	16.4732	19.7355	4.52206	30.2908
1807	16.1928	20.1292	4.19311	29.9738
1808	15.9436	20.3607	4.19914	30.9729
1809	1.83214	20.9814	4.32271	23.9841
1810	1.60903	20.8091	4.12035	31.3074
1811	2.33803	21.0272	4.39951	22.9611
1812	2.35235	20.6801	4.21031	23.9722
1813	2.29416	20.6945	4.30804	31.9719
1814	2.1285	20.5374	4.0128	30.9787
1815	6.23463	20.6566	4.1453	23.9703
1816	6.37724	21.0595	4.30659	35.9646
1817	6.86971	20.4688	4.39008	24.4739
1818	7.32132	20.7962	4.37695	22.9629
1819	7.48458	20.9852	4.19737	23.9819
1820	7.35284	20.945	4.43869	23.9696
1821	7.35605	20.6752	4.47199	23.9631
1822	7.24764	20.8406	4.1592	29.9987
1823	7.27013	20.4879	4.10379	29.9683
1824	7.28707	20.8262	4.449	29.9753
1825	7.52754	20.7307	4.43834	46.4758
1826	7.41482	20.6151	3.98952	30.958
1827	2.32017	21.5479	4.08549	24.4697
1828	2.29305	21.084	4.5282	30.6475
1829	2.87414	21.3546	4.51699	23.4694
1830	2.68543	21.0874	4.25231	23.9718
1831	2.69543	20.9146	4.3433	23.9542
1832	2.80475	20.9578	4.32601	45.4947
1833	10.0874	21.3753	4.20129	23.9997
1834	9.95579	21.0891	4.24351	23.9635
1835	9.92931	21.156	4.27926	46.9845
1836	9.90935	21.2535	4.2964	30.9621
1837	8.82037	22.1245	3.94294	23.964
1838	8.61074	22.1915	4.4727	24.9633
1839	8.66295	22.074	4.44908	44.9426
1840	8.66642	22.3766	4.0562	45.449
1841	14.6878	23.3209	4.2433	23.9985
1842	14.7062	23.2091	4.1753	24.4905
1843	14.7359	23.2237	4.30227	29.9753
1844	14.5805	23.1342	4.13571	46.4669
1845	18.6812	23.5452	4.09249	23.9735
1846	18.542	23.7905	4.48693	23.9729
1847	18.9934	23.7558	4.1389	46.9876
1848	7.20785	24.2939	4.07176	23.4782
1849	7.28964	24.2178	4.02129	23.9899
1850	6.95638	24.2181	4.12337	23.965
1851	6.94098	24.2281	4.2795	23.9733
1852	7.24621	24.1058	4.26382	23.9526
1853	7.28342	24.0774	4.34505	23.9735
1854	7.32287	24.2583	4.30039	31.292
1855	7.36593	24.018	4.28892	45.9587
1856	17.7012	24.4733	4.06384	29.9802
1857	17.4235	24.2873	4.17119	29.9666
1858	17.8651	24.5785	4.19586	30.2903
1859	17.5508	24.0989	4.47414	30.6515
1860	17.7786	24.254	4.42766	30.9683
1861	18.3103	24.4086	4.11554	23.9602
1862	18.1169	24.3115	4.05678	23.9595
1863	18.2655	24.0709	4.14024	29.9825
1864	18.1836	24.5526	4.25268	29.9863
1865	21.6031	2.04335	4.6798	23.9571
1866	21.8202	1.96704	4.89325	23.9681
1867	21.8236	2.32166	4.47942	25.0049
1868	21.7388	2.41765	4.77946	29.9834
1869	22.1778	2.49736	4.98991	22.9644
1870	22.1291	2.44275	4.70305	31.3025
1871	22.1743	2.22515	4.56691	30.6272
1872	24.3149	3.13022	4.90985	23.9761
1873	24.0773	3.45601	4.83464	23.9739
1874	24.2809	3.42244	4.98315	29.9599
1875	24.2192	3.20431	4.91666	30.617
1876	24.3762	3.24657	4.73856	46.5217
1877	21.4944	3.60516	4.55429	23.9625
1878	21.9239	3.5863	4.70466	23.9817
1879	21.7384	3.98285	4.78729	23.9824
1880	21.9615	3.57769	4.85624	29.9748
1881	21.5533	3.91253	4.81529	45.4722
1882	5.83182	4.70172	4.91183	23.9712
1883	5.749	4.75848	4.57493	29.9733
1884	5.92613	4.91289	4.69827	46.4647
1885	6.26245	4.5181	4.75826	22.9639
1886	6.23968	4.5232	4.60274	29.9861
1887	6.25426	4.58054	4.72005	30.6295
1888	10.9901	4.83902	4.72811	23.9751
1889	10.6497	4.69524	4.82764	23.9696
1890	10.5343	4.8642	4.54748	24.97
1891	10.6406	5.00272	4.83304	29.9624
1892	6.04783	5.09599	4.72943	23.4778
1893	5.76476	5.08632	4.47762	23.9894
1894	5.64861	5.28362	4.51152	23.9847
1895	5.63085	5.13536	4.53599	23.9759
1896	5.75297	5.51668	4.84337	29.9797
1897	5.50329	5.17661	4.5858	44.9656
1898	5.63471	5.30719	4.55232	30.979
1899	23.5144	5.37897	4.57243	23.9623
1900	23.656	5.1923	4.8323	23.9706
1901	23.9653	5.42437	4.65839	31.2891
1902	23.9119	5.18093	4.88374	44.9724
1903	23.4593	5.22921	4.79754	30.6484
1904	24.2581	4.96766	4.66611	23.9891
1905	24.2994	5.22812	4.85784	45.4872
1906	24.3436	5.4089	4.83245	30.3171
1907	24.3253	5.33183	4.66713	14.0078
1908	4.24115	6.41464	4.5999	22.9703
1909	4.39311	6.28002	4.56862	23.98
1910	3.97382	6.16045	4.5715	29.9735
1911	4.2966	6.36674	4.59133	29.9707
1912	4.35328	6.4523	4.90255	29.9831
1913	4.09932	6.4646	4.95752	29.9739
1914	4.09465	6.22099	4.51733	30.6518
1915	4.14559	7.07564	4.84139	24.057
1916	4.3683	6.95109	4.69561	29.9734
1917	3.97204	7.40748	4.70181	30.6302
1918	4.29174	7.3871	4.43558	46.4306
1919	17.1236	7.9527	4.58758	23.475
1920	17.3149	7.55267	4.84288	30.2888
1921	17.8257	7.83397	5.03784	23.4741
1922	17.726	8.07551	4.68551	23.9739
1923	17.7363	7.75058	4.83791	23.9703
1924	17.573	7.96112	4.6573	29.9659
1925	17.8223	7.74332	4.71022	29.9684
1926	17.857	7.6713	4.931	29.9777
1927	17.8402	7.58435	4.93166	31.9733
1928	6.75311	8.52442	4.54005	23.9744
1929	6.56344	8.4259	4.6684	23.9855
1930	6.81784	8.3643	4.72391	23.9747
1931	6.85076	8.01918	4.86227	24.4685
1932	6.76712	8.45569	4.85293	47.4529
1933	6.66326	8.43478	4.97199	30.3096
1934	16.0962	8.49899	4.80894	23.9749
1935	16.4434	8.41461	4.96928	23.97
1936	15.953	8.23873	4.80094	24.4686
1937	16.2383	8.35227	4.98988	30.6411
1938	16.1781	8.04449	4.67083	30.9836
1939	17.2949	8.19582	4.6015	23.959
1940	17.2796	8.01781	4.98786	23.9706
1941	5.6615	8.9119	4.52127	23.9811
1942	5.67275	8.75544	4.56425	23.9701
1943	5.85729	8.98578	4.80186	23.9794
1944	5.77537	8.65486	4.68402	30.6675
1945	6.26357	8.94494	4.56142	23.4735
1946	6.51728	8.93486	4.67964	23.4811
1947	6.4536	8.64322	4.68757	23.9814
1948	6.91148	8.65928	4.71486	23.9825
1949	6.75457	8.64662	4.65862	29.9788
1950	6.60368	8.75922	4.6701	31.3024
1951	6.89229	8.99873	4.63231	14.0102
1952	7.2664	8.73806	4.84384	22.9691
1953	7.51788	8.70465	4.62348	24.9751
1954	7.30126	8.54035	4.65018	44.9731
1955	7.25498	9.04394	4.71294	30.3095
1956	7.3969	8.8536	4.8404	46.9898
1957	2.45107	9.2469	4.46933	23.9798
1958	1.96086	9.1387	4.71255	23.9703
1959	2.11223	9.35234	4.50055	24.4664
1960	6.01288	9.28046	4.74857	22.9802
1961	5.52715	9.46758	4.67751	23.4885
1962	5.83799	9.32776	4.54752	23.9727
1963	5.97501	9.16509	4.56624	23.9776
1964	5.81966	9.36474	4.7445	31.3166
1965	7.45075	9.18245	4.59358	23.9844
1966	7.18495	9.48479	4.72969	23.9759
1967	7.55816	9.21794	4.8305	23.9836
1968	7.17878	9.52807	4.87492	24.978
1969	7.17141	9.18662	4.90529	29.9655
1970	8.38405	11.3795	4.70571	23.9793
1971	8.16885	10.9435	4.90004	23.9665
1972	8.46187	11.2914	4.6217	29.9725
1973	8.10272	11.1035	4.71694	29.964
1974	20.9829	11.1834	4.93986	22.9696
1975	20.4201	11.2797	4.64357	23.9805
1976	20.51	11.0029	4.82912	23.9526
1977	20.5629	11.4717	4.59549	24.989
1978	20.9175	11.1189	4.96071	24.9651
1979	20.9179	11.4138	4.67527	29.9527
1980	20.6979	10.9992	4.93084	31.9859
1981	20.8421	11.2708	5.05286	30.9773
1982	10.9949	12.888	4.93553	22.9586
1983	11.1479	12.6296	4.86156	23.4708
1984	10.9225	12.762	4.63758	23.9746
1985	11.292	12.6928	4.65058	29.9622
1986	11.2468	12.6508	4.80167	29.9763
1987	11.9344	12.8875	4.55507	23.4716
1988	11.5733	12.7549	4.60488	23.9783
1989	11.9555	12.7018	4.54562	29.9709
1990	11.835	12.7955	5.0182	29.9687
1991	11.5954	12.7633	4.57466	30.637
1992	23.5781	12.643	4.81533	23.9727
1993	23.6594	12.8115	4.59814	30.6539
1994	23.5497	12.6985	4.65246	46.4286
1995	23.9128	13.2607	4.73038	23.9662
1996	23.7507	13.3459	4.94363	23.9621
1997	23.4736	13.1215	4.89513	23.9863
[truncated: 10,375 more rows]

## Sheet: Figure 3d
Figure 3d
	x	y	z	mass
0	19.896	4.27362	0.21661	23.9791
1	19.7318	4.50667	0.44451	30.6323
2	19.4506	4.17254	0.21622	30.9796
3	13.0289	3.59228	0.53429	23.974
4	13.1011	3.93173	0.83142	23.9836
5	13.151	3.81598	1.05759	29.972
6	13.3973	3.72618	0.85955	31.9604
7	13.0978	3.80442	0.82321	46.4616
8	13.3304	3.71981	0.55236	30.9649
9	13.531	3.87943	0.70236	30.964
10	13.1083	3.73963	0.84831	30.9634
11	13.1524	3.8733	0.99823	30.9975
12	13.4241	3.8041	1.0504	30.9595
13	13.9722	3.6778	0.98044	23.4694
14	13.8949	3.74893	0.52575	23.9937
15	13.5736	3.56131	0.85636	46.4845
16	13.6172	3.48947	0.87492	46.4733
17	13.9606	3.54437	0.66795	30.9818
18	19.8701	3.74466	0.57642	29.976
19	19.8902	3.9912	0.89455	46.4315
20	19.7218	3.83535	0.72923	30.9831
21	19.461	4.00461	0.67947	22.9732
22	19.1867	4.15564	0.9565	22.9585
23	19.0696	4.40261	0.65577	31.3213
24	19.0741	4.03722	0.81022	47.4964
25	19.5184	4.09538	0.65713	46.4924
26	19.386	4.39356	1.00536	30.9736
27	20.0245	4.22194	0.80608	23.9559
28	19.6155	4.46617	0.731	46.4515
29	19.3704	4.61841	0.68908	23.4702
30	19.2091	4.56095	0.52706	46.471
31	19.5571	4.74242	0.62524	46.4771
32	19.8839	4.71666	0.66149	23.9766
33	19.9314	5.02998	0.84184	24.0664
34	19.6228	4.89717	0.778	24.4722
35	19.7539	4.71838	0.84163	44.929
36	19.5972	4.84034	1.03554	31.975
37	18.2683	8.05889	0.47614	23.9491
38	18.4863	8.0487	0.85493	30.6373
39	18.1608	8.39485	0.7777	46.4794
40	18.492	8.35697	0.92333	46.4707
41	21.9333	8.97765	0.69304	24.0029
42	22.0209	9.1434	0.82474	23.9828
43	21.5977	9.1219	0.6044	29.9604
44	8.77023	11.8709	0.4985	24.9689
45	8.67948	11.665	0.48156	30.3364
46	8.68539	11.8422	0.59705	30.9895
47	8.51745	11.5759	0.69636	30.978
48	7.77478	14.5053	0.60639	23.9744
49	7.79821	14.8727	0.5035	46.4365
50	7.60223	14.8761	0.55399	46.4733
51	7.64147	15.0069	0.84806	46.4701
52	7.47884	14.6797	0.61429	30.9603
53	8.0845	14.6951	0.61995	23.9786
54	8.50886	14.6737	0.61323	24.4806
55	8.09751	14.4785	0.7722	24.5367
56	8.0413	14.9422	0.83897	29.983
57	8.37815	14.9166	0.5224	46.4508
58	7.5538	15.4078	0.73654	23.9712
59	7.68774	15.2127	0.6283	46.9945
60	7.74364	15.0502	1.02281	46.4707
61	7.66687	15.5368	0.68246	30.9742
62	8.42977	15.331	0.92988	23.9669
63	8.56429	15.1851	0.84348	24.9792
64	8.47015	15.2365	0.64276	30.6344
65	8.21698	15.2465	0.86402	30.6433
66	13.1366	18.051	0.71199	22.985
67	12.9475	18.3049	0.67237	23.9673
68	13.5596	18.2047	0.6346	46.4933
69	13.2957	18.471	0.73411	46.4438
70	13.0172	18.4719	0.71511	46.4677
71	13.3502	18.2125	1.02147	46.4986
72	7.41932	19.1613	0.83771	23.9843
73	7.23718	19.1574	0.91487	31.3307
74	7.3501	19.3947	1.0211	31.2936
75	7.13493	19.0988	0.98135	30.6429
76	7.15317	19.1338	0.70829	46.9491
77	7.20112	19.116	0.60114	46.4661
78	7.2868	19.3823	0.83748	46.4465
79	7.22655	19.2884	0.7291	30.9837
80	7.40916	19.4837	0.85105	30.9629
81	6.95864	19.3344	0.90401	30.9658
82	10.9565	19.313	0.74829	23.9753
83	11.4464	19.5432	0.76452	29.9658
84	11.2419	18.9487	0.92129	29.964
85	11.3755	19.3187	0.47583	44.9503
86	11.018	19.3706	0.63333	45.4742
87	10.9912	19.1593	0.69995	30.3087
88	11.4161	19.1091	0.73992	46.4551
89	11.291	19.225	0.69286	30.9717
90	11.473	19.3924	0.8969	30.9621
91	11.1188	19.3848	0.92089	30.9831
92	11.3058	19.1551	0.75719	54.9355
93	18.2378	19.5227	0.57342	23.9869
94	18.4285	19.3882	0.96628	23.9917
95	18.2645	19.2137	0.69514	44.9274
96	18.4875	19.2147	0.63186	30.6516
97	18.5041	19.162	0.56564	46.4573
98	18.3041	19.1077	0.87581	30.9754
99	18.0802	19.0873	0.95581	30.9876
100	7.24134	20.6532	0.6105	29.9703
101	7.88084	20.5908	0.48426	30.0044
102	7.72454	20.9842	0.97555	46.4809
103	7.80162	21.0368	0.56358	30.9894
104	7.71802	20.6633	0.53324	30.966
105	7.69784	20.9197	0.88559	30.9631
106	15.2228	0.73296	0.91933	23.9699
107	15.4233	0.73781	1.14645	23.9843
108	11.293	3.62209	1.03575	29.9882
109	11.0635	3.60918	1.50203	31.9987
110	11.1946	3.54042	1.18451	30.6347
111	11.1783	3.88733	0.97943	53.4475
112	11.2469	3.97432	1.13338	51.966
113	6.70587	4.74652	1.19894	22.9984
114	6.64971	4.95341	1.44716	23.9817
115	6.73888	4.51668	1.21644	31.2894
116	6.73342	4.84015	1.43999	30.6669
117	6.48918	4.85776	1.05734	46.467
118	7.30879	5.01014	1.30894	23.9578
119	7.19808	4.79561	1.15141	29.9405
120	7.39469	4.76244	1.16808	31.2951
121	7.09079	4.97614	1.16344	30.2954
122	7.4005	5.05048	1.41171	23.9638
123	7.16774	5.47446	1.50556	31.3474
124	7.16679	5.46658	1.23669	30.6476
125	7.3363	5.39473	1.14976	46.4543
126	7.29795	5.41111	1.17793	46.4412
127	13.2977	7.65656	1.41033	23.973
128	13.8628	7.79151	0.94157	22.9811
129	14.0006	7.92431	1.24438	29.9686
130	14.0403	7.61392	1.18976	46.4702
131	13.8265	7.90345	1.30638	30.9564
132	13.8266	7.51179	1.39415	30.9633
133	13.5789	7.94379	1.34595	30.9709
134	24.1175	8.73736	1.07538	46.4924
135	24.2429	8.56381	1.34757	46.45
136	24.4874	8.7758	1.0179	30.9641
137	21.9654	9.03512	1.15716	23.9745
138	21.8999	9.14614	1.17245	46.4655
139	21.6251	9.33257	1.27265	31.0084
140	21.751	9.36012	1.47345	30.9571
141	4.77918	10.4749	1.12318	23.9641
142	4.82682	10.4772	0.99995	30.9688
143	4.54991	10.2145	1.1182	30.9432
144	4.56795	10.3073	1.12598	30.9757
145	4.86107	10.9519	1.09799	23.9702
146	4.62851	10.8391	1.44263	23.9751
147	8.52355	11.7677	1.41463	22.9773
148	8.3496	11.6424	1.13552	23.9698
149	8.32978	12.0474	1.31252	23.9575
150	8.26083	11.4346	1.40252	24.0574
151	8.21849	11.7016	1.41324	23.9773
152	8.12028	11.6233	1.49444	24.4777
153	8.26941	11.8375	1.10664	31.315
154	8.35171	11.9376	1.10128	30.3055
155	8.46151	11.7367	1.18383	46.4825
156	8.44642	11.6001	1.04111	30.9642
157	8.8498	11.5257	1.30015	46.963
158	8.8538	11.6529	1.17528	46.4695
159	8.88636	11.4729	1.30556	46.5152
160	8.89185	11.7549	1.45328	30.9966
161	8.37593	12.4798	1.32372	23.9658
162	8.26176	12.4056	1.42907	23.9745
163	8.21457	12.4257	1.06349	29.9568
164	8.18701	12.2397	1.09607	46.4896
165	8.43131	12.1823	1.17153	46.4513
166	8.4724	12.1768	1.01916	30.9543
167	8.7553	12.3897	1.41931	22.9917
168	8.97421	12.4749	1.123	23.9653
169	8.93196	12.2849	1.20335	23.98
170	8.70403	12.1034	1.28332	23.9692
171	8.98499	12.4027	1.06356	29.9597
172	8.93049	12.1986	1.10164	31.9695
173	8.74459	12.2261	1.10085	30.6415
174	8.13178	12.6109	1.37024	29.9507
175	8.01948	12.9907	1.34311	31.2945
176	8.17117	13.083	1.21255	31.9866
177	5.61453	17.6532	0.9741	31.2943
178	5.67224	17.5982	1.3423	46.4508
179	5.829	17.9892	1.41707	46.4617
180	5.59281	17.9608	1.09966	30.9587
181	7.47059	19.4049	1.40135	22.9864
182	7.15159	19.2928	1.55265	23.4802
183	7.21436	19.2421	1.41704	23.9917
184	7.14213	19.3176	1.5566	23.9757
185	7.53956	19.1188	1.14037	30.0027
186	7.55894	19.3445	1.24661	30.9813
187	22.7732	0.80761	2.02448	23.9465
188	22.9723	0.67991	1.74013	29.9586
189	22.5005	0.55442	1.75691	46.469
190	22.7522	0.73252	1.93262	46.4492
191	22.6478	0.92198	2.01113	46.4494
192	10.2858	2.38389	1.66942	23.9591
193	10.1528	2.48118	1.98345	23.9669
194	10.1829	2.08397	1.59592	24.4652
195	10.0217	2.31545	1.49286	45.4649
196	10.3017	2.00069	1.73042	30.2965
197	9.99244	2.41247	1.76034	46.4355
198	4.74606	4.22474	1.56742	46.4814
199	4.71833	4.3458	1.60739	46.4836
200	4.69372	3.93859	1.78587	46.5724
201	4.41054	4.78363	1.70183	23.9544
202	4.45554	4.66924	1.71979	23.9598
203	4.77431	4.93198	1.59789	29.9739
204	4.76918	4.61902	2.05166	46.4715
205	4.7346	4.93912	1.60655	30.957
206	4.91758	4.91231	1.65684	31.0055
207	4.80848	4.92425	1.87943	30.9724
208	4.47632	4.56496	1.75976	53.9451
209	13.2063	7.67243	2.00832	23.9601
210	13.1945	7.73754	2.09384	24.9652
211	13.3974	7.53031	1.72658	30.9777
212	13.4265	7.58222	1.88126	30.9603
213	13.4404	8.23529	1.79554	29.9922
214	13.0183	8.24344	1.90823	29.9714
215	13.3521	8.21944	2.08299	45.9046
216	14.6223	8.38909	2.03442	29.9698
217	14.7298	8.00313	1.83805	30.3008
218	14.7374	8.12237	1.76145	46.4669
219	14.8184	8.03519	1.59116	30.9577
220	14.6125	8.16827	1.74483	30.9809
221	4.97062	9.98652	1.7883	23.4811
222	4.74978	10.0755	1.6664	29.9749
223	4.57887	10.0168	1.64136	31.3089
224	4.61466	10.1982	1.67412	45.444
225	4.54498	10.0815	1.66609	30.6558
226	4.79038	10.5305	1.90484	46.4735
227	5.32286	10.2985	1.47797	23.9743
228	5.05155	10.1527	1.57037	23.9808
229	5.39375	10.1841	1.68281	23.9633
230	5.42048	10.3605	2.03241	30.3001
231	5.29522	10.4598	2.00408	46.4623
232	5.13032	10.4563	1.92044	30.9796
233	5.18921	10.4556	1.97447	30.9919
234	4.34589	10.9845	1.82399	22.9827
235	4.3183	10.7374	1.86224	22.987
236	4.30482	10.4404	1.65622	23.9657
237	4.30783	10.7904	1.6911	23.9668
238	4.18641	10.9274	1.70455	23.9808
239	4.27388	10.9282	1.95539	31.3228
240	4.97358	10.5948	1.79411	46.4403
241	4.93749	10.81	1.70502	30.9505
242	4.70618	11.517	1.85989	22.9701
243	4.46851	11.333	1.92346	29.9697
244	4.61723	11.1082	1.94167	29.9804
245	4.79545	11.1644	1.41742	45.4532
246	4.30928	19.2044	1.4247	29.9715
247	4.26334	19.5891	1.79428	47.4904
248	4.0659	19.6444	1.97695	23.9713
249	4.1409	19.7025	1.92156	30.2913
250	4.41606	19.8499	1.5711	46.469
251	4.42696	19.6884	1.79325	46.4586
252	4.23852	19.6278	1.62196	30.98
253	4.92968	22.3799	1.59962	23.9715
254	4.87122	22.1247	1.55313	23.9548
255	4.72526	22.0998	1.97712	23.9698
256	4.95173	22.274	1.57865	24.4732
257	4.69	22.4051	1.95423	30.9287
258	4.5077	22.3575	1.9794	30.9815
259	18.48	22.0597	1.7035	23.9667
260	18.91	22.4753	1.71895	29.9534
261	18.9722	22.3337	1.59223	31.3004
262	18.6077	22.093	1.87981	45.9789
263	18.7316	22.2941	1.83137	46.4828
264	18.5947	22.2507	1.95551	46.4339
265	18.9283	22.0328	1.9281	30.981
266	18.8082	22.247	1.99214	30.98
267	4.2492	22.8204	1.43392	23.9829
268	4.07674	22.7744	1.71429	23.9839
269	4.09884	22.9801	1.791	23.9675
270	4.35617	22.8568	1.94217	29.9834
271	4.22586	22.7184	1.405	46.4671
272	4.08966	22.6249	1.55111	46.4401
273	4.08322	22.7146	1.51028	30.9708
274	9.653	2.14108	2.00458	23.9911
275	9.53604	2.05666	2.28093	23.9708
276	9.51169	2.41933	2.15982	24.9769
277	9.86504	2.53659	2.09236	30.3072
278	9.62448	2.31788	2.2448	46.9944
279	9.89199	2.49852	2.22538	52.9599
280	10.3976	2.3511	2.13725	29.9718
281	10.2422	2.18554	2.1577	46.4743
282	10.2953	2.09912	2.29624	46.4683
283	10.4885	2.32355	2.27149	30.9866
284	10.0927	2.14224	2.42625	30.9805
285	10.5442	2.68093	2.25649	31.296
286	10.2946	3.03816	2.19921	30.6235
287	1.53292	6.67406	2.26655	46.4731
288	1.00292	6.83983	2.43831	46.4606
289	1.36288	6.6599	2.07032	30.971
290	1.2776	6.73718	2.29324	30.9807
291	13.6474	12.392	1.96841	23.983
292	13.5943	12.2365	2.08692	24.9924
293	13.6004	12.1351	1.95483	31.2973
294	13.6325	12.1342	2.46447	46.4481
295	13.613	12.0364	2.46747	46.4814
296	13.9252	12.6687	2.02529	22.9732
297	14.0288	12.7744	2.15954	24.0137
298	13.5303	12.9145	2.44872	23.9817
299	13.8993	12.7581	2.14561	30.6535
300	22.9609	13.3168	2.36783	23.9778
301	23.1236	13.451	2.20601	30.6417
302	23.426	13.1586	2.12845	46.448
303	23.2626	13.0973	2.30956	46.4656
304	10.1137	17.4276	2.26952	23.9634
305	10.549	17.2632	2.26148	29.9757
306	10.4227	17.2753	2.31449	30.6305
307	12.1606	18.0305	2.20838	29.9589
308	12.4279	17.8523	2.3963	29.9743
309	12.2923	17.9056	2.44094	29.9726
310	12.4258	17.4621	2.22938	30.3052
311	12.3622	17.7948	2.07925	46.4638
312	12.2841	17.633	2.0963	46.4592
313	12.3813	17.692	2.17729	46.4575
314	3.96326	18.8745	2.12446	23.9669
315	4.4811	18.5842	2.35324	23.9627
316	4.19347	18.5924	2.37497	29.9633
317	4.30356	19.4853	2.20648	23.9539
318	4.05199	19.1124	2.29508	30.3058
319	11.3696	18.9372	2.34986	23.9734
320	11.1359	19.3491	2.53435	53.9722
321	11.1627	19.6958	2.16621	23.9647
322	11.4465	19.8873	2.2819	46.4671
323	11.3333	19.9688	2.45071	46.4763
324	8.76378	20.6123	2.47286	23.981
325	8.94515	20.7122	2.1096	46.5086
326	8.97109	20.4923	2.15265	46.4561
327	8.51411	20.6543	2.19101	46.4742
328	18.8803	22.4981	2.32259	30.3096
329	18.5696	22.0684	2.17691	30.6381
330	18.9849	22.2346	2.17328	46.5119
331	18.9481	22.3943	2.47645	30.9905
332	10.0843	23.0317	2.26842	46.4797
333	10.0427	23.138	2.39395	30.9552
334	10.3417	23.8348	2.44066	22.971
335	10.1709	23.8163	2.19924	23.9754
336	10.3263	24.0205	2.26635	24.49
337	7.16037	0.87706	2.56932	23.4783
338	7.0165	0.93558	2.84559	23.9801
339	7.25536	0.62077	3.00133	23.9819
340	7.17682	0.68243	2.86747	29.9686
341	7.38215	0.53625	2.62736	46.4612
342	7.69996	0.64503	2.96461	23.4936
343	7.8914	1.06292	2.76498	30.3028
344	7.76573	0.51454	2.55178	46.4544
345	7.65047	0.59592	2.83058	46.4909
346	7.76445	0.66039	2.86883	46.4454
347	7.76874	0.77961	2.91836	46.4717
348	16.1844	1.72678	2.55603	22.9686
349	16.1653	1.53113	2.96908	23.9655
350	16.489	1.9388	2.70264	29.9561
351	16.3063	2.04576	2.61384	46.4635
352	10.1033	2.48895	2.66528	23.9643
353	16.3581	2.51899	2.7964	23.4643
354	16.5269	2.26454	2.61171	30.9427
355	16.2325	2.34716	2.84802	30.9597
356	20.9115	3.16827	2.72757	22.9777
357	21.1086	3.19418	2.63928	23.9713
358	21.0342	3.4194	2.75359	29.9787
359	21.5395	3.17223	2.56493	46.4755
360	21.4738	3.29892	2.70715	46.4856
361	21.486	3.37508	2.93174	46.411
362	21.9401	3.15722	2.57069	23.9663
363	21.8598	3.34351	2.67644	23.9672
364	21.8142	3.08216	2.69772	29.9799
365	21.8969	3.00073	2.85242	29.9771
366	21.8107	3.2623	2.66875	46.4552
367	21.7962	3.17499	2.94034	46.4663
368	21.5854	3.30124	2.55921	30.9744
369	21.4949	3.76411	2.78376	23.9673
370	21.3565	3.97408	2.85812	29.9754
371	21.2127	3.70658	2.98648	29.9852
372	21.4956	3.83111	2.94136	35.6119
373	21.8312	3.87496	2.58239	46.4407
374	21.7452	3.84354	2.80616	46.4669
375	19.7151	10.9277	2.82474	46.4336
376	20.283	10.8366	2.98106	29.9651
377	20.4312	10.8267	2.51774	46.4619
378	20.3379	10.7369	2.67589	13.9971
379	20.0544	11.0874	2.89734	23.464
380	20.3565	11.2521	2.61064	46.4499
381	20.4237	11.4921	2.67793	46.4638
382	20.1573	11.3275	2.91814	46.4709
383	2.07022	14.1894	3.01231	23.4842
384	2.39778	14.5582	2.69094	23.9593
385	2.07118	14.1575	2.86841	29.9848
386	2.30346	13.9906	2.84417	29.9732
387	2.45592	14.1464	2.83952	46.4681
388	2.32653	14.3054	2.52261	30.9897
389	1.77274	14.5199	2.58724	23.9702
390	1.4438	14.7019	2.8187	23.98
391	1.63744	14.7808	2.73564	24.4486
392	1.91388	14.6088	2.96399	29.9674
393	1.75384	14.7527	2.9577	31.3153
394	1.6087	14.7462	2.55336	44.9556
395	1.74196	14.8638	2.93366	30.6131
396	1.879	14.5348	2.84413	46.4552
397	1.97804	14.6166	2.55648	30.9722
398	2.0312	14.7109	2.73984	30.9834
399	2.41476	14.6674	2.49021	29.9757
400	2.16418	14.709	2.73705	46.4543
401	2.09504	14.8487	2.51436	30.9732
402	2.32447	14.9309	2.76162	30.959
403	2.53413	16.1537	2.60474	23.9805
404	2.81163	16.3478	2.81156	23.9716
405	2.9603	16.2895	2.7304	24.4598
406	2.5997	16.3286	2.84123	29.9693
407	2.695	16.0443	2.50378	30.6417
408	10.1869	16.6518	2.56352	23.9786
409	10.2939	16.6098	2.94447	23.9763
410	10.5602	16.7663	2.79559	24.9716
411	13.3929	16.6478	2.95027	23.974
412	13.1397	16.8997	2.81264	30.6341
413	13.0991	16.5089	2.80286	46.4849
414	13.0838	16.771	2.73541	30.9753
415	9.64103	17.3464	3.00722	24.986
416	9.9091	17.0363	2.6298	31.2912
417	9.63019	17.426	3.01653	30.2878
418	10.0884	17.5344	2.62526	23.9923
419	10.2388	17.4752	2.66054	46.4437
420	10.3001	17.22	2.78473	46.4677
421	10.0491	17.3424	3.01776	46.433
422	10.7018	17.0594	2.48442	46.4762
423	10.8064	17.1398	2.84522	46.4942
424	10.3371	17.7768	3.08461	23.9809
425	10.0921	18.017	2.6088	29.9704
426	10.4931	17.5109	2.83025	30.9739
427	4.17819	18.9945	2.845	23.9682
428	4.02984	18.9872	2.74566	24.9543
429	4.14034	18.5183	2.78843	46.4703
430	4.02314	18.6902	2.94974	30.9633
431	13.3793	19.3925	2.56083	23.9704
432	13.3765	19.1477	3.02886	24.9558
433	14.042	19.3097	2.68322	23.9592
434	13.8516	19.4862	2.88244	46.4766
435	13.7814	19.3696	2.77049	30.9733
436	1.52138	20.4383	2.79138	23.4893
437	1.29911	20.3624	2.52893	23.9703
438	1.41322	20.1558	2.79024	45.9532
439	1.14616	20.2718	2.7247	46.4831
440	1.02329	20.3604	2.98174	46.4926
441	1.23991	20.2517	2.69754	30.9666
442	0.98995	20.6501	2.87002	24.4824
443	9.0327	20.6145	2.73568	29.9957
444	8.72262	20.572	2.90393	46.4436
445	8.90863	21.313	2.5134	23.9805
446	8.86921	21.4436	2.68042	23.9652
447	8.59321	21.176	2.99139	29.9618
448	8.99454	21.4254	2.84939	31.315
449	8.9664	21.0551	2.79441	30.2938
450	8.75683	21.1869	3.07751	30.6403
451	0.97626	21.6753	2.60676	23.4851
452	1.29109	21.6192	3.02751	23.9697
453	1.46187	21.787	2.48239	24.9524
454	1.19928	21.7493	2.64696	29.9811
455	1.12689	21.7621	3.06485	30.6326
456	1.22609	21.8182	2.45639	46.4573
457	1.16338	21.9214	2.54314	30.9805
458	1.04188	21.8362	2.57304	30.9716
459	21.2767	21.7859	2.89534	30.3076
460	21.4605	21.8547	2.87057	30.6123
461	21.3478	21.6512	2.54293	46.4693
462	21.308	21.8174	2.63195	46.4913
463	21.0345	21.5317	2.5813	46.4388
464	21.1166	21.84	2.66308	46.4405
465	21.4056	21.9558	2.68475	30.9718
466	4.7898	23.4104	2.73625	23.9731
467	4.79831	23.7574	2.43439	31.2957
468	4.66298	23.9578	2.75345	46.4569
469	4.69359	23.9646	2.63403	30.9623
470	4.91822	23.6091	2.91908	51.9055
471	10.5613	23.707	2.72439	22.9717
472	10.9181	23.5986	2.62405	23.4712
473	10.425	23.7566	2.82616	23.4693
474	19.5524	24.2856	2.58326	46.4579
475	19.6263	24.04	2.71684	46.4365
476	19.4793	24.3568	2.90174	46.4387
477	9.89548	1.02904	3.1343	23.965
478	10.0906	0.6808	3.28299	23.9657
479	9.50645	0.76357	3.25962	23.9626
480	9.53263	0.82577	3.24066	29.9846
481	9.76483	0.57721	3.21743	45.9919
482	9.70357	0.69097	3.27769	30.6387
483	9.9342	0.94243	3.39169	46.4644
484	9.80875	0.71082	3.18756	30.9758
485	9.92697	0.95805	3.43023	30.9671
486	16.3419	1.53709	3.09711	23.9731
487	16.3205	1.56251	3.37029	24.0229
488	16.0364	2.46731	3.32836	24.4709
489	16.0955	2.44804	3.41984	29.9683
490	16.1611	2.52002	3.14829	44.9415
491	13.0672	4.02142	3.11934	23.9737
492	13.2567	3.49049	3.24053	23.9604
493	13.2358	3.83568	3.3698	29.9625
494	13.0287	3.67243	3.23144	31.3143
495	13.2146	3.50402	3.25652	46.4646
496	13.187	3.54128	3.49871	46.4334
497	13.2948	3.58359	3.50624	46.4721
498	13.1671	3.78541	3.57864	46.4438
499	13.1089	3.61465	3.26848	30.9822
500	13.0892	3.60556	3.35774	30.9699
501	13.8607	3.80426	3.53057	23.9842
502	13.8591	3.5643	3.52879	29.9822
503	13.9667	3.61623	3.25004	46.4514
504	13.8835	3.8298	3.21691	46.4652
505	13.6224	3.71665	3.43629	46.4917
506	13.5689	3.96431	3.23401	30.9785
507	14.076	3.7612	3.32186	52.9276
508	13.4731	4.11699	3.17557	23.9794
509	2.30522	6.374	3.09354	22.9689
510	1.96655	6.15124	3.10545	23.9767
511	2.09333	6.1861	3.49775	29.9799
512	2.46278	6.25225	3.51438	29.9746
513	2.30101	6.28275	3.46635	45.4765
514	2.01285	6.24292	3.25321	30.3031
515	2.34227	6.16804	3.13076	30.6577
516	2.07934	6.35456	3.25821	46.4558
517	2.68498	6.2114	3.06792	23.9756
518	2.85898	6.01539	3.32551	23.9821
519	2.64617	6.02166	3.37649	46.4344
520	2.98053	6.4334	3.3928	46.4752
521	2.90456	6.35357	3.29351	30.9645
522	2.80136	6.09778	3.32371	30.9732
523	2.62497	6.20192	3.3455	30.9708
524	2.75109	6.44845	3.31866	30.9889
525	2.65429	6.85516	3.50635	23.9728
526	2.70053	6.70348	3.53278	23.975
527	2.89654	6.59972	2.97732	46.4398
528	2.81332	6.93919	3.02939	46.4881
529	2.61744	6.71703	3.06314	30.9727
530	3.28632	6.62294	3.10951	30.9838
531	18.5323	10.6447	3.11534	44.9682
532	18.4688	10.9172	3.14126	46.4557
533	18.2751	10.593	3.1734	46.4345
534	18.1664	10.7042	3.24918	30.9969
535	19.6573	10.8651	3.52026	22.996
536	19.5779	10.7509	3.13728	46.442
537	19.6318	10.8999	3.37076	46.4672
538	19.7116	11.0367	3.38217	30.9993
539	12.0627	11.4362	3.34141	46.4509
540	12.2623	11.2528	3.44371	46.4662
541	12.7694	11.361	3.12254	29.9699
542	13.071	11.2783	3.28196	46.446
543	12.8764	11.223	3.12258	30.991
544	11.4104	13.5082	3.25155	23.9654
545	11.4325	13.4258	3.24842	30.3036
546	11.2599	12.9871	3.27804	30.6111
547	11.2344	13.169	3.22849	46.4409
548	11.1979	12.9922	3.48464	46.4367
549	11.05	13.127	3.19046	31.0013
550	11.1085	13.0978	3.30648	30.9905
551	11.3267	13.4404	3.4583	30.9755
552	15.2691	15.0248	3.08068	46.5587
553	2.95261	16.2363	3.09497	23.9667
554	2.66226	16.1134	3.49029	24.9683
555	2.718	16.1352	3.10625	30.2885
556	2.64399	16.4222	3.52477	30.639
557	2.86883	16.2968	3.5776	30.6535
558	2.62506	16.4989	3.1693	46.4658
559	2.60522	16.3263	3.20445	46.454
560	2.80074	16.4377	3.26584	30.9637
561	2.64952	16.4196	3.47458	30.9658
562	3.2289	16.4061	3.10357	23.984
563	3.08655	16.4722	3.12329	23.9703
564	3.32343	16.1903	3.5211	23.9694
565	3.25169	16.2265	3.53652	23.9778
566	3.3102	16.1465	3.3891	24.9837
567	3.14002	16.5203	3.37164	46.4619
568	3.20716	16.0683	2.95972	30.9646
569	3.04985	16.8258	3.41194	22.9906
570	3.01836	16.5233	3.22935	23.4707
571	2.62326	16.5648	3.04465	23.9934
572	2.83067	17.0504	3.21361	23.9798
573	2.48057	16.5419	3.28943	23.9749
574	2.67172	16.9377	3.37323	23.9721
575	2.61727	16.7923	2.98581	29.9826
576	3.20982	16.8318	3.13541	22.9731
577	3.28352	16.7525	3.5932	45.4514
578	3.29605	16.7527	3.50174	46.4707
579	3.30844	16.6937	3.58153	46.4923
580	3.17107	16.6911	3.20417	30.9743
581	3.38992	16.5658	3.43423	30.977
582	10.2896	16.9526	3.05733	23.9808
583	10.2577	16.8527	3.16082	23.9832
584	10.5413	16.6904	3.34111	23.986
585	10.5086	16.6707	3.3504	23.9638
586	10.2984	16.9688	3.11083	15.9838
587	10.1768	16.4442	3.30041	29.9735
588	10.3579	16.5842	3.36425	29.9795
589	10.0124	16.6503	3.31661	45.464
590	10.2232	17.3389	3.52867	24.9658
591	10.1789	17.3856	3.52875	30.6576
592	8.1214	19.7334	2.94539	23.9755
593	8.03538	19.7651	3.48124	23.9894
594	8.13149	19.873	2.95416	29.9932
595	8.36902	19.9518	3.26679	31.3148
596	8.13955	19.745	3.07955	46.4632
597	8.22289	19.8018	3.06482	30.9658
598	8.51466	21.1767	3.00997	23.9599
599	8.8966	21.2167	3.30286	23.9751
600	9.01727	21.2828	3.06618	30.618
601	8.92453	21.244	3.07202	46.5146
602	8.66281	21.5359	3.40215	46.4959
603	9.06644	21.2175	3.12848	30.9894
604	8.9399	21.9821	3.41906	29.9946
605	8.79198	21.8908	3.43499	29.9609
606	8.73014	21.7185	3.40006	46.4586
607	9.45719	21.8059	3.38024	22.9656
608	9.40067	21.6949	3.31656	29.9841
609	9.43704	21.6111	3.30263	29.9846
610	9.28747	21.6407	3.55037	29.9781
611	19.864	21.9257	3.38797	23.9714
612	19.8758	21.8774	3.55077	46.4777
613	19.8595	21.8823	3.34287	30.975
614	19.8207	21.4698	3.28623	30.9797
615	19.6454	21.618	3.44806	30.9656
616	2.4216	24.3296	3.04204	23.992
617	2.40058	24.2973	3.06965	23.9699
618	2.08066	24.4051	3.3085	23.9741
619	2.24619	23.9713	3.39617	24.4621
620	2.16922	24.3678	3.1744	30.6474
621	2.14886	24.1632	3.2386	46.4513
622	2.19362	24.2197	3.30328	46.4503
623	2.14936	24.0513	3.46908	46.4569
624	9.78352	0.55528	3.55472	23.4699
625	9.62497	0.54817	3.73816	30.2968
626	9.70127	0.92226	3.75221	46.4355
627	9.65471	0.85296	4.01232	46.4352
628	9.94354	0.90282	3.68418	30.9909
629	10.2675	0.73577	3.56303	23.9659
630	10.4881	0.92719	3.65809	23.9714
631	10.1784	0.70238	3.72745	29.9727
632	10.4521	0.85883	3.85022	29.9803
633	2.71494	2.18833	3.8926	46.4452
634	2.88977	2.26174	3.91547	30.9493
635	16.0428	2.07712	3.74081	29.9912
636	16.1877	2.31741	3.80544	29.9961
637	16.4142	2.14187	3.65726	46.4465
638	16.2978	2.40065	3.78821	30.9658
639	16.3888	2.32113	3.83541	30.9924
640	2.80404	6.48133	3.96889	23.9744
641	2.81288	6.88145	4.04347	23.9725
642	2.45557	6.70869	3.79146	29.9665
643	2.72562	6.46851	3.77243	46.4669
644	8.89046	7.84464	3.51032	23.4691
645	9.0365	7.91144	3.62322	23.961
646	8.8464	7.71356	3.68552	24.4766
647	8.90502	7.73382	3.8922	31.3091
648	8.82248	7.92698	3.95339	46.4471
649	8.64796	7.67562	3.7535	30.9833
650	8.85113	8.19046	3.49662	23.9768
651	8.58469	8.40436	3.48545	23.9867
652	8.70876	8.14617	3.60781	46.4827
653	8.88298	8.17648	3.75023	46.441
654	12.1966	8.28529	3.8335	22.9849
655	12.3103	8.59452	3.70793	23.9712
656	12.3205	8.022	3.7253	29.9795
657	12.3081	8.41659	3.91644	29.9567
658	12.1102	8.22248	3.46625	45.9919
659	12.3619	8.13374	3.72753	30.303
660	12.5437	8.38001	3.73294	30.303
661	12.3296	8.17438	3.72508	30.6295
662	15.3295	8.33941	3.69384	22.971
663	15.2338	8.39521	3.94706	29.9747
664	15.4382	8.31592	3.53749	46.4491
665	15.4776	8.20732	3.66124	46.489
666	15.4785	8.35902	3.65011	30.9789
667	15.52	8.38424	3.87861	30.9822
668	15.8292	8.2087	3.76711	23.9774
669	15.9548	8.10474	3.61631	29.969
670	15.8383	8.53696	3.7542	29.9663
671	15.5441	8.41483	3.89503	29.9798
672	15.6798	8.40372	3.73486	30.9724
673	7.4653	10.0608	3.57262	24.4761
674	7.29112	10.0822	3.46585	46.4725
675	7.51766	10.3082	3.80588	30.9708
676	18.3398	10.4352	3.71915	23.965
677	18.4843	10.9613	3.6059	46.5268
678	18.4085	10.5939	3.69645	30.9956
679	18.3897	10.9797	3.89795	30.9549
680	18.6979	10.6004	3.6415	24.9585
681	18.8795	10.6793	3.72156	29.9512
682	18.6272	10.5123	3.94078	30.9641
683	12.4515	11.2812	3.657	23.4809
684	12.5894	11.1165	3.64197	23.9736
685	12.7695	11.5643	3.7855	23.9792
686	12.9383	11.1885	3.78362	29.9775
687	12.7989	11.1087	3.92711	29.9673
688	13.5724	11.2366	3.75008	23.9863
689	13.3068	11.4458	3.83119	23.9938
690	13.2154	11.4602	3.85221	23.98
691	13.1462	11.3872	3.71361	24.9585
692	13.5221	11.1901	3.72552	30.309
693	13.3123	11.3158	3.71559	52.9236
694	18.5079	11.2756	3.84844	23.9641
695	18.0204	11.2898	3.50247	46.4562
696	18.1432	11.1445	3.54885	30.9887
697	19.9875	12.1959	3.63144	23.9647
698	20.2722	12.2335	3.76404	46.4434
699	20.364	12.2334	3.95123	46.4638
700	20.2789	12.2292	3.97084	46.4298
701	3.37135	16.8438	3.6508	23.4922
702	3.12505	16.5889	3.60279	30.3007
703	3.26864	16.8405	3.76815	30.6302
704	3.13892	17.0523	3.89025	30.6319
705	3.28491	16.5138	3.9366	30.6363
706	0.98524	18.0842	3.73174	22.9811
707	1.36273	18.2364	3.72647	23.983
708	1.4025	18.3377	3.99952	29.9819
709	1.19741	18.2643	4.02412	29.9746
710	1.20957	18.2715	3.63821	31.3136
711	1.33616	18.4952	3.84552	46.4574
712	1.44137	18.2525	3.92165	46.4627
713	1.71446	18.147	3.44827	22.9774
714	1.52698	18.0403	3.81792	23.9772
715	1.61472	18.1319	3.92806	23.9625
716	1.9915	18.3908	3.562	29.9648
717	1.97027	18.2964	3.76005	46.474
718	1.7614	18.1663	3.9131	46.4722
719	1.92222	18.1957	3.99736	46.4639
720	1.70512	18.0762	3.96544	30.9633
721	8.34014	19.9868	3.60203	23.9795
722	8.03257	19.8547	3.52969	24.9543
723	8.30564	20.0436	3.892	29.9636
724	8.37693	19.7534	3.70135	46.4379
725	8.26384	20.0759	3.7719	46.457
726	8.08446	19.5465	3.80848	46.459
727	8.93244	21.6893	3.68558	29.9906
728	8.54294	21.8892	3.77011	46.4812
729	8.75228	21.9672	3.94178	46.4214
730	8.59294	21.5526	3.70266	30.9586
731	2.45312	24.4204	3.65673	23.9787
732	2.10821	24.1614	3.78752	23.9891
733	1.9865	24.1044	3.82981	23.9821
734	2.11452	24.5358	3.59525	46.4287
735	10.3598	24.3821	3.93852	23.9963
736	10.2255	24.2871	3.49518	29.9561
737	10.3625	24.114	3.5254	30.6351
738	10.2918	24.3488	3.6069	46.4581
739	10.0469	24.1526	3.57005	46.452
740	10.1126	24.3814	3.69565	46.4522
741	10.1892	24.1675	3.87838	46.5183
742	10.1776	24.0364	4.00672	30.9795
743	5.68316	0.70776	3.92497	23.9765
744	5.62274	0.45581	4.12198	23.9738
745	5.94797	0.57056	4.01987	29.9782
746	5.815	0.56183	4.24048	44.9125
747	5.58335	0.69431	4.41587	46.4702
748	5.8516	0.76246	4.44966	46.4724
749	9.60076	1.02759	4.35529	22.9805
750	9.88386	1.0504	4.27063	23.9787
751	9.75367	1.03251	4.38744	23.9693
752	9.7633	0.94262	4.27883	31.312
753	10.0365	0.72413	4.26616	46.4828
754	9.55486	0.54347	4.41454	46.4406
755	9.77164	0.65035	4.12488	55.9874
756	2.74794	2.19243	4.49886	23.9794
757	2.93031	2.08656	4.16179	31.3092
758	2.90098	2.40257	4.27079	46.4465
759	2.53743	2.4431	4.372	46.4477
760	2.86605	2.32463	4.2933	30.9875
761	2.55192	2.71003	4.45723	23.9556
762	2.82914	2.61895	4.01997	46.513
763	2.70857	2.85803	4.03019	46.4355
764	0.87869	6.65525	4.36586	23.4921
765	0.85894	6.5693	4.37294	23.9809
766	0.99086	6.65401	4.41831	23.9813
767	0.66494	6.62544	4.27167	46.4377
768	0.51861	6.7393	4.30061	46.4592
769	1.36492	6.63954	4.37944	23.474
770	1.38456	6.57873	4.309	23.9812
771	1.45547	6.77902	4.17009	45.9586
772	1.31908	6.89121	4.38022	46.4685
773	1.27505	6.82095	4.17868	30.9566
774	1.13673	6.91677	4.30635	30.9749
775	11.9731	8.04952	4.26025	23.9598
776	12.0393	8.14643	4.14741	44.9537
777	12.3642	8.1201	4.17438	46.4472
778	12.3984	8.05389	4.31572	30.947
779	12.3942	8.01969	4.41733	30.955
780	7.26296	10.0433	4.34618	46.4453
781	7.40099	10.0441	4.42512	46.4703
782	7.14762	10.1854	4.46108	30.9567
783	7.76814	10.3111	4.30564	23.9799
784	8.05306	10.2574	4.38675	23.9706
785	7.59666	10.5086	4.43434	53.9534
786	7.12456	10.7126	3.97188	31.2982
787	6.99818	10.9671	4.28209	30.6321
788	7.52514	10.9075	4.22553	30.9645
789	16.023	14.7865	4.20099	46.464
790	16.4313	14.9229	4.31195	46.4901
791	16.302	14.7295	4.40398	46.4987
792	16.0997	14.684	3.9605	30.9451
793	16.4193	14.9157	4.02497	36.6187
794	1.93192	18.133	4.20252	46.457
795	20.3499	18.3559	4.16827	24.0023
796	20.2885	18.0614	4.41582	23.9962
797	20.157	18.4825	4.01261	44.9832
798	9.8692	18.6325	3.98941	23.9686
799	9.58078	18.563	4.02648	23.9564
800	10.0067	18.6946	4.06008	29.9901
801	10.068	18.741	4.26083	29.964
802	9.81957	19.0526	4.25223	31.2916
803	20.0464	18.9531	4.2751	22.9683
804	20.0618	18.9243	4.07885	23.4609
805	20.3845	18.838	4.35776	23.4718
806	20.4514	18.6459	3.9816	23.9737
807	20.2417	18.5433	3.99053	23.9769
808	20.1894	19.0179	4.09967	29.9743
809	20.0142	18.8563	4.20708	31.3006
810	19.9243	18.8391	4.25663	31.3043
811	20.302	18.964	4.08891	30.6313
812	20.1724	18.7083	4.45894	46.4652
813	20.177	18.6701	4.45431	46.4184
814	20.0245	18.9207	4.21854	30.967
815	20.1351	18.8913	4.25405	30.9749
816	20.2637	18.9834	4.33486	30.976
817	20.2128	18.8528	4.43614	15.992
818	20.6091	18.6756	4.18088	23.4763
819	20.8308	18.8366	4.38759	31.3213
820	20.5367	19.0152	4.19847	30.6447
821	20.9209	18.824	3.97624	46.4107
822	20.8437	18.7471	4.09154	30.9887
823	20.9505	18.8841	4.20238	30.9754
824	20.0342	19.0816	4.09693	23.9622
825	20.4864	19.4248	4.41635	23.9858
826	20.1601	19.4645	4.38846	23.9712
827	20.5377	19.2647	4.3103	29.9683
828	20.0673	19.3888	4.15258	45.9701
829	20.6094	19.1422	4.32575	31.9839
830	11.7702	21.7014	4.02566	22.9848
831	11.4554	21.8541	4.39215	23.9829
832	11.9862	21.6238	4.3807	44.9757
833	11.6859	21.884	4.40663	46.4513
834	11.6621	21.8676	4.4836	30.9868
835	11.5173	21.8449	4.47006	30.9551
836	4.16158	22.3993	4.2272	23.9827
837	4.073	22.5272	4.29844	29.9733
838	4.51702	22.0692	4.26514	46.4371
839	4.18716	22.0558	4.41243	46.4603
840	5.68938	1.00122	4.59804	23.9785
841	6.02128	0.69884	4.91039	23.9645
842	5.65223	0.92091	4.60587	46.4524
843	5.92714	0.47231	4.71982	30.9716
844	20.8547	2.87407	4.60961	46.4683
845	20.6855	2.76986	4.99455	46.4567
846	20.8966	2.85892	4.73089	30.9421
847	20.8651	2.7673	5.04773	30.9638
848	15.1054	4.51427	4.83549	23.4769
849	15.0667	4.85702	4.47561	24.0989
850	15.3945	4.74082	4.6684	23.9795
851	15.4693	5.00574	4.81869	24.0029
852	14.9546	4.61041	4.75933	29.9884
853	17.6316	4.95008	4.87144	23.4747
854	17.472	5.13478	4.82632	23.9698
855	17.909	5.07963	4.95305	23.9778
856	17.482	5.11122	4.83018	30.3101
857	17.636	5.06158	4.60334	30.6563
858	17.8884	5.29658	4.6857	46.4455
859	17.8902	5.49335	4.60417	30.9771
860	17.9445	14.1934	4.70193	46.4958
861	17.9701	14.3524	4.59536	30.9719
862	7.77297	15.4911	4.63134	47.4688
863	7.62906	15.4313	4.88299	46.4641
864	7.89711	15.06	4.93577	46.46
865	7.61338	15.4092	4.8154	30.9742
866	20.4427	19.3554	4.76266	46.4163
867	20.6309	19.0876	4.84207	30.966
868	20.6959	19.4294	4.95837	30.9516
869	21.9183	19.2123	4.72942	29.9543
870	22.2516	19.1987	4.50487	30.6393
871	22.5455	19.272	4.88424	46.4409
872	22.3834	19.3356	4.89915	46.463
873	22.226	19.2313	4.85173	30.9744
874	20.9492	19.8068	4.49486	22.9593
875	9.78839	22.9291	4.99601	44.9604
876	9.87671	22.9783	4.6356	30.3249
877	9.90454	22.5828	4.92688	31.0211
878	3.23428	23.5296	4.86104	23.9793
879	3.18995	23.7702	4.44691	47.9661
880	3.17687	23.7594	4.61875	46.4618
881	3.17412	23.532	4.8537	46.4402
882	3.1463	23.6613	4.85858	30.9674
883	10.2265	2.27256	5.28879	23.9683
884	10.1876	1.96936	5.11071	24.4685
885	10.2206	2.27886	5.2726	29.9735
886	9.9064	2.30863	5.25292	46.4649
887	20.6399	2.49629	5.27599	23.4732
888	21.006	2.88354	5.11622	46.453
889	20.4582	3.29327	5.21395	23.9741
890	20.8379	3.12946	4.96504	46.4823
891	20.4057	3.30099	5.29436	51.9917
892	15.0406	4.62874	5.26738	31.9759
893	15.384	4.63392	5.42532	46.4743
894	15.2894	4.52107	5.46134	30.9659
895	5.26918	10.9221	5.20202	23.4572
896	5.43112	10.6804	5.47855	23.9782
897	5.51777	10.755	5.24907	29.9742
898	5.09746	11.0022	5.27352	46.5067
899	5.1029	10.7824	5.41877	30.9721
900	11.3644	13.487	5.10385	24.0071
901	11.0938	13.3522	5.20804	46.4239
902	11.0599	13.1487	5.38677	30.9795
903	22.1433	19.0287	5.21574	23.9715
904	22.461	18.6053	5.4251	23.9778
905	22.1325	18.8929	5.15803	29.9759
906	22.1221	18.9871	5.20093	29.9711
907	22.1305	18.8803	5.42564	30.6314
908	22.0534	18.8361	5.19612	46.4277
909	22.0037	18.5944	5.1469	46.4382
910	21.9412	18.906	5.22475	30.9459
911	22.0901	18.6136	5.38721	30.9803
912	22.2473	19.0734	5.48332	23.9819
913	22.2551	19.3009	5.32078	29.9667
914	22.1699	19.4453	5.19771	30.6715
915	10.4821	1.80242	5.57595	23.9747
916	10.1132	1.94941	5.84582	23.9748
917	10.221	1.73406	5.70242	46.4346
918	10.1859	1.93558	5.76249	46.4631
919	10.3626	1.88217	5.82529	46.4828
920	9.98514	1.76065	5.76763	30.9637
921	10.304	2.40818	5.84249	46.4814
922	10.16	2.30039	5.79953	30.9727
923	4.37714	4.75804	5.45931	23.9787
924	4.54331	4.76353	5.63791	23.9679
925	4.2083	4.93364	5.6332	24.9552
926	4.31513	4.85642	5.64504	29.9647
927	4.1147	4.90053	5.49358	46.5269
928	4.38532	4.85657	5.56169	46.446
929	4.37114	4.73195	5.57378	46.4522
930	4.49986	4.63117	5.6366	46.4602
931	4.27156	4.7433	5.66446	30.9748
932	15.8482	5.37731	5.6854	24.0031
933	15.7123	4.9487	5.79338	23.972
934	15.8569	5.05528	6.01378	23.9803
935	15.7425	5.46553	6.02206	23.9715
936	15.8439	5.34748	6.05312	23.9676
937	15.7998	4.98566	5.6963	29.9794
938	15.5167	5.09018	5.84029	31.2957
939	18.3496	7.51084	5.91361	22.9728
940	18.0399	7.2773	5.8706	23.9733
941	17.9117	7.31953	5.75354	24.9622
942	18.2409	7.46466	5.58934	46.4629
943	18.312	7.48612	5.59747	30.9539
944	23.9934	7.1191	5.57384	24.4392
945	24.0571	7.02841	5.57726	29.9715
946	24.5522	7.28438	5.584	46.4609
947	24.0807	7.27523	5.90974	46.4556
948	24.0957	7.02027	5.9127	30.9685
949	23.5339	7.93176	5.85358	29.9837
950	24.0804	7.58823	5.58662	23.9708
951	24.0864	8.00038	5.56853	23.9636
952	24.4479	7.71645	5.90061	23.973
953	24.0799	7.83186	5.54003	44.944
954	24.2073	7.58596	5.91269	30.6451
955	21.6083	8.70265	5.53752	46.4536
956	21.5766	8.75338	5.49802	31.0015
957	21.6027	8.53974	5.67189	30.9759
958	22.0864	8.60963	5.49282	23.9596
959	22.4187	8.46455	5.75588	24.0051
960	22.4147	8.80921	5.95315	23.9959
961	22.2068	8.67451	6.00921	31.3031
962	22.2731	8.62529	6.01743	46.4772
963	21.6339	9.41886	5.6742	22.972
964	22.3549	9.23455	5.71892	15.6517
965	22.3511	9.41686	5.54208	46.4656
966	22.1025	9.05771	5.86814	46.4551
967	22.4183	9.4827	5.66376	30.9677
968	22.5809	9.14449	5.78041	31.0275
969	23.0303	9.35926	5.7094	23.9586
970	22.6569	9.21682	5.45863	46.4735
971	22.2949	9.87072	5.58642	23.967
972	22.4144	9.82283	5.85334	24.469
973	22.1333	9.71084	5.48157	24.9872
974	21.9814	9.56757	5.79886	15.9769
975	22.019	9.61216	5.76974	29.9814
976	22.0011	9.73335	5.80204	30.622
977	22.801	9.80421	5.49452	23.9853
978	22.8747	9.9316	5.48197	46.4441
979	22.5882	9.57806	5.61025	46.4331
980	22.604	9.63778	5.77813	30.9742
981	23.557	9.75418	5.60569	23.9909
982	23.3826	9.74424	5.55594	31.3183
983	23.4377	9.69058	5.84017	45.4673
984	21.6905	11.5916	5.70013	23.9695
985	21.4931	11.3937	5.74751	23.9748
986	21.7253	10.9595	5.87265	23.9918
987	21.8646	11.2759	5.90888	29.9664
988	21.7906	11.0633	5.8871	29.9693
989	22.3944	11.478	5.55799	23.9752
990	22.2794	11.071	5.8221	46.4412
991	22.1922	11.1584	5.82104	46.4585
992	22.0734	11.3599	5.96018	46.4524
993	22.1433	11.3957	5.55443	30.9611
994	20.7456	15.0907	5.46504	23.9844
995	20.4991	15.297	5.98182	23.9794
996	20.8055	15.0806	6.04621	24.0085
997	20.5328	15.3632	5.50782	46.4191
998	20.6089	15.1448	5.55193	46.4579
999	10.2603	15.947	5.5983	23.9636
1000	10.255	15.7593	5.88193	31.9809
1001	10.1439	15.5874	5.6018	46.4817
1002	10.1951	15.5954	5.70186	46.4831
1003	10.3188	15.7156	5.47307	30.9848
1004	10.2174	15.736	5.69793	30.9569
1005	10.1737	16.4302	5.89687	23.9681
1006	10.2394	16.5064	5.63167	15.986
1007	10.447	16.1565	5.88391	29.9685
1008	10.2944	16.1406	5.87505	31.3068
1009	10.2346	16.131	5.94628	46.4739
1010	15.9717	16.1722	5.82274	23.9962
1011	15.6454	16.3265	6.0203	23.9672
1012	15.7477	16.4598	5.68767	29.9818
1013	15.4255	16.1831	5.6587	29.9637
1014	15.7271	16.4984	5.52922	46.4777
1015	15.7271	16.3196	5.52784	46.4686
1016	15.8022	16.133	5.82302	46.4721
1017	15.8862	15.9797	5.577	53.4611
1018	15.7557	16.8107	6.07601	31.3211
1019	15.9404	16.9234	5.53356	30.961
1020	15.836	16.742	5.59087	30.9799
1021	16.305	16.598	5.65253	46.447
1022	16.1635	17.279	5.45523	23.9865
1023	16.353	17.2336	5.48157	23.9974
1024	16.5039	17.3867	5.93341	23.9606
1025	16.3727	17.1262	5.92114	30.6854
1026	16.3049	17.3945	5.66182	46.4554
1027	16.2157	17.2999	5.91927	46.5494
1028	24.0173	19.3397	5.97574	29.9944
1029	24.4157	19.4203	5.89947	46.4439
1030	24.4728	19.4363	5.86912	30.993
1031	6.10294	19.7507	5.49766	23.9921
1032	6.11562	19.7777	5.69114	29.9633
1033	6.17632	19.6964	5.69195	30.3089
1034	6.41519	19.6064	5.80684	46.4367
1035	6.41315	19.5433	5.69792	30.9737
1036	24.0351	19.8967	5.96991	22.9753
1037	24.262	19.6282	5.47401	23.4697
1038	24.2011	19.9434	5.97769	23.9689
1039	24.2622	19.6619	5.60472	46.4581
1040	24.0676	19.7877	5.70994	46.4548
1041	24.4432	19.5895	5.85277	46.4477
1042	8.84562	20.3854	5.73836	23.471
1043	8.78177	20.3682	5.78472	23.977
1044	8.51318	20.329	5.78597	23.964
1045	8.54606	20.332	5.78824	23.976
1046	8.95882	20.5276	5.78035	31.3068
1047	8.74868	20.3725	5.44266	46.4802
1048	8.59019	20.4532	5.57036	46.4247
1049	8.92033	20.1707	5.75476	46.4606
1050	8.68573	20.0878	5.73629	46.4532
1051	8.70058	20.0066	5.66138	31.019
1052	8.89732	20.1698	5.75415	30.9704
1053	9.05016	20.811	5.69753	23.9724
1054	8.98084	20.5792	5.87864	23.9878
1055	9.21819	20.5762	5.6853	46.4481
1056	9.33868	20.9978	5.91526	46.4282
1057	9.23053	20.5711	5.65816	30.9868
1058	2.72688	21.7106	5.4973	23.9801
1059	3.051	21.821	5.70019	23.9602
1060	2.90793	21.9277	5.87614	30.9783
1061	2.9553	21.6992	5.96065	30.9719
1062	16.7436	21.5016	5.82631	22.9626
1063	16.7153	21.4988	5.53646	23.9712
1064	16.4367	21.7705	5.73357	31.9761
1065	16.7055	21.462	5.80805	46.9914
1066	16.8944	21.8235	5.94132	30.9804
1067	16.5412	21.952	5.94554	14.0027
1068	17.0016	22.201	5.72657	30.6366
1069	16.6472	22.2248	5.86065	46.4841
1070	16.4555	22.1662	5.8184	46.4742
1071	16.8829	22.1324	5.95315	46.465
1072	19.9237	4.38478	6.16129	46.4016
1073	19.8555	4.51698	6.21389	46.4216
1074	19.6078	4.31448	6.27582	30.969
1075	19.4938	4.9336	6.18221	23.4634
1076	19.6644	4.58024	6.08583	23.9667
1077	19.4415	4.79746	6.1725	30.0055
1078	19.4981	4.86154	6.34304	29.9999
1079	19.5565	4.53408	6.41519	30.341
1080	19.7087	4.82322	6.4281	46.4857
1081	19.6008	4.78788	6.4092	46.4597
1082	17.2133	5.49236	6.0653	24.4744
1083	17.3118	5.14542	6.11021	30.6316
1084	17.3269	5.0578	6.13371	46.4282
1085	17.2046	5.21345	6.1379	46.4437
1086	17.1985	5.19292	6.31249	46.4792
1087	17.3229	5.0648	6.36482	46.4607
1088	16.324	6.22469	6.49964	24.4825
1089	16.3864	6.28712	6.10157	29.9775
1090	16.1749	6.50045	6.30366	29.9791
1091	16.3634	6.21416	6.4614	30.6418
1092	16.1339	6.17574	6.2534	46.4716
1093	15.9988	6.6682	6.23073	22.9791
1094	16.2299	6.60895	6.36275	24.4815
1095	16.1641	7.08582	6.23337	29.9468
1096	16.115	6.96636	6.14322	30.9819
1097	16.3435	6.82274	6.41763	30.973
1098	16.141	6.9575	6.40141	30.9649
1099	24.1468	7.46521	6.10698	30.0119
1100	23.925	7.25423	6.2291	29.9847
1101	24.192	7.14579	6.09577	46.5074
1102	23.8505	7.88311	6.52909	23.9675
1103	23.5041	7.56072	6.40024	29.9623
1104	23.8084	7.55662	6.1774	46.5031
1105	23.9661	7.62817	6.22121	30.982
1106	24.0684	7.91272	6.45875	22.98
1107	24.5743	7.81268	6.28565	23.9858
1108	24.0719	7.60217	6.48209	23.9622
1109	23.8134	8.33619	5.93943	31.32
1110	22.0699	8.62938	6.16352	31.3061
1111	21.7036	8.9394	6.32794	46.4699
1112	22.0711	8.73347	6.25329	30.9736
1113	21.832	9.00161	6.14277	52.9659
1114	22.2494	8.47631	6.21777	23.9785
1115	22.3346	9.01333	6.22602	23.9577
1116	22.4208	8.58609	6.47512	23.9746
1117	22.1935	8.98215	6.46417	23.9781
1118	22.1566	9.01207	6.03671	30.9901
1119	22.3781	8.73375	6.18755	30.9617
1120	22.3595	9.10944	6.2289	23.9714
1121	22.3102	9.4756	6.4736	30.6449
1122	22.4505	9.31522	6.2927	52.9828
1123	22.1685	9.68934	6.20158	23.9665
1124	22.3656	9.78394	6.4981	30.0303
1125	22.2758	9.85508	6.53322	45.4876
1126	22.1803	9.87354	6.39425	30.9566
1127	22.1283	9.90425	6.42366	30.9755
1128	22.3371	9.79069	6.47857	30.9481
1129	22.695	9.99249	6.31161	22.9974
1130	23.0459	9.86183	6.32529	23.9668
1131	22.8529	9.84534	6.34918	23.9802
1132	22.7408	9.65079	6.5407	23.9768
1133	22.8066	9.47322	6.3473	30.3014
1134	23.3601	9.89663	6.28879	23.4578
1135	23.1347	9.76332	6.45379	23.4611
1136	23.2614	9.6077	6.11179	30.0544
1137	23.369	10.0737	6.29049	30.2831
1138	23.683	9.51079	6.39777	31.3001
1139	23.9863	9.67263	6.48514	46.4403
1140	23.8583	9.56504	6.31478	30.9952
1141	2.746	11.8871	6.11431	23.9812
1142	2.80906	11.8855	6.23143	29.976
1143	2.90737	11.7677	6.44529	29.9797
1144	2.65374	11.4316	6.14767	31.3291
1145	3.01286	11.6142	6.18673	45.4461
1146	2.59507	11.6859	6.10615	54.9305
1147	20.978	15.3271	6.25198	22.9581
1148	20.9074	15.0488	6.05576	29.9553
1149	20.4395	15.27	6.40715	44.9765
1150	20.678	15.6821	6.06442	23.488
1151	20.5241	15.6037	6.02429	23.9834
1152	20.8616	15.7882	6.40794	23.9696
1153	20.6193	15.7996	6.08018	29.9619
1154	20.6733	15.8981	6.47441	29.9577
1155	21.0426	15.6548	6.35067	31.3289
1156	20.7509	15.7558	6.09139	46.4728
1157	24.1119	19.8665	6.18937	22.9787
1158	24.4175	19.9483	6.40853	30.6387
1159	24.2628	19.7964	6.1229	46.4654
1160	24.542	19.6234	6.23502	46.506
1161	6.72802	20.0451	6.47128	23.4756
1162	6.47686	20.149	6.09793	24.0745
1163	6.83377	20.4556	6.1597	23.9745
1164	6.54476	20.1745	6.13274	23.9979
1165	6.91757	20.3259	6.43232	31.296
1166	7.02934	20.7953	6.03856	23.9766
1167	6.58577	20.9214	6.07273	44.9686
1168	6.88242	20.9106	6.21962	46.4695
1169	6.97809	20.7405	6.40986	46.4723
1170	7.03003	20.7276	6.38423	30.9784
1171	16.8566	21.7243	6.23351	23.9624
1172	16.6833	21.5031	6.39498	24.0027
1173	16.5743	21.8863	6.22465	46.4601
1174	16.7104	21.8735	6.41061	30.9839
1175	16.8939	21.8105	6.5627	30.9639
1176	16.8847	22.4209	6.06844	23.9955
1177	16.564	22.2065	6.09123	23.9781
1178	16.7062	22.355	6.13443	46.4229
1179	17.0199	22.0322	6.39458	24.0071
1180	17.5296	22.1788	6.12665	31.2945
1181	17.449	22.2396	6.08119	46.4208
1182	17.3022	22.4627	6.14505	46.4618
1183	17.2945	22.1876	6.2653	46.4303
1184	17.1286	22.172	6.47961	46.4465
1185	20.5411	22.8093	6.13282	23.4916
1186	20.518	22.6479	6.23373	23.9762
1187	20.318	22.9923	6.2513	46.4675
1188	20.3941	22.5774	6.1878	46.449
1189	20.1557	22.6937	6.32581	46.4575
1190	3.62891	23.9931	6.09751	23.9915
1191	3.72873	23.5878	6.18692	23.9697
1192	3.92858	23.7063	6.00335	29.9812
1193	3.83765	23.6782	6.46566	29.949
1194	3.68207	23.9883	6.36075	30.6369
1195	3.84514	23.4562	6.15575	22.4808
1196	3.45304	24.1654	6.17438	23.9692
1197	3.65352	24.5674	6.28142	23.9836
1198	3.72759	24.2395	6.17118	31.3136
1199	3.54508	24.3465	6.41668	31.2895
1200	3.65207	24.3571	6.04684	44.9431
1201	3.68145	24.0885	5.97594	30.2884
1202	3.94124	24.3548	6.16344	46.4818
1203	3.71568	24.3869	6.25569	46.4664
1204	3.83255	24.4673	6.25647	30.9729
1205	14.2685	24.0741	6.28594	23.9558
1206	14.1087	24.3104	6.42107	23.9665
1207	14.5847	24.2368	6.28584	29.9722
1208	14.1993	24.5481	6.1749	31.3047
1209	2.28811	1.47344	6.55538	31.2876
1210	2.06177	1.32619	6.64786	46.5892
1211	2.10256	1.20974	6.66478	46.4607
1212	2.8942	1.26221	6.61411	46.4688
1213	2.89147	1.22736	6.92518	46.4625
1214	2.5698	1.43584	6.7133	30.9652
1215	12.6295	6.46584	6.82154	23.4807
1216	13.0361	6.69385	6.5959	23.9836
1217	12.6868	7.06673	6.77819	23.9809
1218	12.8765	6.60838	6.59216	29.9566
1219	12.646	6.69186	6.79274	29.9493
1220	12.6005	6.7444	6.7893	30.3139
1221	12.9021	6.69493	6.81594	46.4712
1222	13.0079	6.62534	6.85629	46.447
1223	12.9434	6.59423	6.95969	46.452
1224	13.5915	6.82273	6.73247	23.4766
1225	13.4809	6.58873	6.91817	23.9871
1226	13.3655	6.51931	6.71037	30.9772
1227	13.0107	6.51563	6.85018	30.9928
1228	12.9029	7.04572	6.57006	23.4775
1229	12.6601	7.23719	7.00996	23.4794
1230	12.493	7.06065	6.71261	23.9743
1231	12.579	7.50372	6.88442	23.9701
1232	12.9502	7.3747	6.988	23.9666
1233	12.7786	7.2029	6.61912	29.964
1234	12.8135	7.17336	6.80033	45.4503
1235	12.4599	7.16287	6.75688	47.4872
1236	12.9794	7.19604	6.70652	31.9869
1237	13.001	7.16672	6.56278	30.6382
1238	12.659	7.1788	6.56559	52.9479
1239	13.5401	7.12677	6.65221	24.9568
1240	13.2502	7.27954	6.5945	29.9846
1241	13.3953	7.28414	6.69259	30.97
1242	17.6093	6.98201	6.63304	23.9686
1243	17.7092	6.92092	6.65642	24.9749
1244	17.666	7.46842	6.76144	30.6365
1245	17.8692	7.24381	6.65144	46.4602
1246	17.6739	7.1349	6.63612	46.4789
1247	17.921	7.28642	6.76589	46.4586
1248	16.3015	7.59983	6.48156	23.9881
1249	16.2533	7.86699	6.42029	29.9887
1250	16.0642	7.9124	6.68059	30.6376
1251	16.1223	7.66276	6.7456	46.4856
1252	16.2035	7.68399	6.76818	46.4561
1253	16.3828	7.82189	6.682	30.9556
1254	23.9181	7.62708	6.57336	23.9771
1255	23.7376	7.61543	6.65735	23.9644
1256	23.9227	7.97253	6.91239	23.9775
1257	23.7131	7.68401	6.67804	29.9935
1258	24.0206	7.92768	6.8391	45.4713
1259	24.1737	7.46067	6.60743	23.9703
1260	24.1215	7.92613	6.75595	23.995
1261	24.1438	7.56787	6.89156	23.976
1262	24.4609	7.8685	6.54289	29.9968
1263	24.229	7.9953	6.76159	31.3282
1264	24.417	7.8645	6.85018	46.4513
1265	24.4304	7.60646	6.79327	30.9662
1266	24.3437	7.81601	6.94009	30.9667
1267	24.511	8.15757	6.67366	29.9945
1268	23.9658	8.16646	6.92059	30.3074
1269	15.645	9.0247	6.58722	23.9492
1270	15.7192	8.48826	6.84524	23.9814
1271	15.6527	8.87998	6.59174	29.9725
1272	15.8866	8.92974	6.94383	46.4785
1273	15.847	8.61606	6.94387	46.4676
1274	15.5598	8.58177	6.90701	31.0004
1275	15.9585	8.62684	6.95528	53.4305
1276	15.8443	8.70366	6.57691	53.9612
1277	3.52727	13.4711	6.7212	24.4769
1278	3.86842	13.0864	6.48308	46.4569
1279	3.70857	12.9751	6.80378	46.4395
1280	3.82587	13.009	6.67422	30.9747
1281	3.76046	13.2322	6.7713	30.9966
1282	4.06025	13.3813	6.9509	22.9801
1283	4.40228	13.3638	6.93646	23.9728
1284	4.37672	13.3733	6.50952	24.9846
1285	4.40364	13.2742	6.46641	30.969
1286	5.88776	16.5078	6.85038	23.9665
1287	5.60724	16.9384	6.93348	47.9417
1288	10.6195	16.7238	6.4911	23.4649
1289	10.5755	16.7109	6.95916	15.3257
1290	10.7713	16.808	7.00944	30.6524
1291	10.646	16.5381	6.63865	46.4354
1292	10.6459	16.7704	6.66288	30.9726
1293	5.65826	17.5157	6.78104	23.9686
1294	5.41564	17.3122	6.76676	23.9785
1295	5.67397	17.3027	6.75682	46.4958
1296	5.87487	17.2549	6.92209	46.4437
1297	5.85052	17.4169	6.67818	30.9776
1298	8.13689	17.5092	6.80164	23.4752
1299	8.13812	17.2807	6.50971	23.9837
1300	8.02637	17.1982	6.77839	23.9659
1301	8.17256	17.4625	6.68009	31.3193
1302	8.30592	17.0671	6.68628	46.4478
1303	8.32794	17.1443	6.79824	30.9823
1304	8.34533	17.0042	6.81223	30.9733
1305	18.9108	18.3569	6.88392	23.9809
1306	18.7618	17.9243	6.83994	23.9722
1307	18.8315	18.2239	6.96608	23.9687
1308	18.9342	18.2359	6.6553	30.2892
1309	18.5514	18.2817	6.7087	46.4707
1310	18.8706	17.9669	6.7964	30.9626
1311	18.6126	18.0533	6.80453	30.9735
1312	18.464	18.1817	6.88831	30.9601
1313	19.9884	18.2283	6.65795	23.4755
1314	20.56	18.1294	6.82986	30.6497
1315	20.2956	18.468	6.62996	46.4632
1316	20.4681	18.3239	6.73373	46.4601
1317	20.0135	18.1007	6.87989	46.5164
1318	6.72195	19.9583	6.75461	24.9704
1319	18.1318	20.3205	6.48038	29.9571
1320	18.1911	20.3058	6.649	30.9478
1321	18.2227	20.1281	6.79093	30.9838
1322	18.3196	20.5344	6.92248	14.0031
1323	6.07769	20.8285	6.68314	23.9867
1324	6.22962	20.5167	6.56833	24.981
1325	6.28821	20.8725	6.68002	29.9518
1326	6.36209	20.8042	6.42533	30.9836
1327	6.62593	20.7629	6.90188	24.0028
1328	6.75208	20.9049	6.92718	30.2988
1329	6.72442	20.6309	6.87638	30.3036
1330	6.75389	20.9692	6.55614	46.4422
1331	6.78618	20.9421	6.63698	46.431
1332	6.50672	20.7059	6.51002	30.9631
1333	6.7643	20.9743	6.60958	30.9787
1334	2.9549	23.8878	6.68651	23.9672
1335	2.96435	23.6938	6.72768	23.9775
1336	3.44721	23.5879	6.7674	23.9821
1337	3.02031	23.7887	6.95361	23.9723
1338	3.15955	23.74	6.53096	29.9838
1339	3.23389	23.5098	6.98697	29.9548
1340	3.14577	23.9045	6.57262	31.3127
1341	3.02754	23.6762	6.66568	46.4649
1342	3.19915	23.5069	6.62093	46.4574
1343	3.19958	23.8011	6.54255	30.9743
1344	3.56054	23.7255	6.63552	30.9599
1345	3.4684	23.9932	6.72604	31.0008
1346	2.95636	23.6079	6.71511	30.9869
1347	3.13316	24.4579	6.73008	23.4733
1348	3.38059	24.4838	6.56734	23.9745
1349	2.96112	24.2821	6.6841	46.478
1350	6.27481	2.52974	7.45747	23.9659
1351	6.32664	2.53755	7.50744	23.9715
1352	9.34617	3.21401	7.1246	46.4547
1353	9.11529	3.07633	7.20376	30.9813
1354	9.2784	3.3319	7.24643	30.9514
1355	9.46432	3.51786	7.23432	30.964
1356	4.13443	5.61509	7.28993	46.453
1357	4.4893	5.56222	7.42388	46.4458
1358	13.1716	6.78473	7.17119	22.9761
1359	13.301	6.50647	7.13924	30.3102
1360	12.4381	7.95584	7.276	30.6307
1361	12.3904	8.44476	7.10439	46.495
1362	12.3402	8.3739	7.25849	46.4628
1363	14.2075	9.51933	7.27015	22.979
1364	14.1611	9.55734	7.26921	23.9808
1365	14.1255	9.03091	7.33083	23.9795
1366	14.4098	9.25889	7.05208	29.9624
1367	14.3272	9.52413	7.05773	29.9864
1368	14.3206	9.29258	7.03886	54.94
1369	14.9673	9.14113	7.36593	23.9974
1370	14.9561	9.25698	7.42872	24.0127
1371	14.6938	9.49907	7.46206	23.9685
1372	14.6123	9.00595	7.0606	29.9587
1373	15.04	9.10702	7.11379	30.6534
1374	14.5211	9.16077	7.48504	30.9716
1375	14.0725	9.6356	7.42162	23.978
1376	14.002	9.62501	7.19773	30.6531
1377	14.1595	9.63819	7.02037	46.4445
1378	14.0489	9.93805	7.29525	46.482
1379	14.115	9.95182	7.04168	30.984
1380	8.31284	10.9381	7.21968	23.9699
1381	8.25336	11.0643	7.08383	46.4529
1382	8.32069	11.1439	7.19492	46.4629
1383	8.16627	11.0649	7.22043	30.9709
1384	24.0977	11.0986	7.18214	30.6303
1385	24.4191	11.099	7.07226	30.9804
1386	24.2195	11.1861	7.07707	30.9573
1387	24.0086	11.0849	7.16922	31.0019
1388	7.99561	11.8785	7.24388	29.9664
1389	8.43939	11.6491	7.48472	29.9798
1390	8.25885	11.8765	7.03686	31.2927
1391	8.08853	11.6548	7.02512	30.2898
1392	8.32415	11.851	7.1141	30.6089
1393	8.41989	11.9555	7.12519	46.9672
1394	8.1627	11.959	7.03781	30.9641
1395	8.40364	11.8226	7.24799	30.9751
1396	4.4953	13.0903	7.27526	22.9817
1397	4.2558	13.2949	7.48782	24.496
1398	4.40337	12.9813	7.11628	30.3096
1399	18.0302	13.2734	7.13151	23.963
1400	17.6578	13.0902	7.13985	23.9794
1401	17.6711	13.1925	7.22169	23.9789
1402	17.8087	13.171	7.55851	23.9668
1403	17.9532	13.2822	7.11676	30.6413
1404	17.8277	13.1628	7.24782	34.6344
1405	18.3483	13.1355	7.09098	23.4752
1406	18.2464	13.4065	7.18019	23.973
1407	18.0582	13.2251	7.04212	29.9562
1408	4.1756	13.6577	7.35928	45.4732
1409	4.35998	13.9542	7.18364	46.4608
1410	4.47616	13.6913	7.40255	46.4505
1411	4.56515	13.6707	7.25521	30.9951
1412	22.5228	14.0296	7.20592	15.9879
1413	22.6614	14.4563	7.06249	46.4766
1414	22.5201	14.3638	7.31783	30.9798
1415	22.9606	14.1629	7.32997	16.0193
1416	17.1596	14.7495	7.53057	23.4593
1417	17.4087	14.6218	7.06535	31.3034
1418	17.2245	14.7151	7.50028	46.44
1419	17.1707	14.8314	6.92355	30.9499
1420	17.4031	14.9645	7.14646	30.959
1421	17.4766	14.7684	7.30941	30.9737
1422	10.9456	16.2716	7.45717	29.9683
1423	10.4264	16.1446	7.17767	46.4219
1424	10.7107	16.2534	7.21515	46.4503
1425	10.68	16.2145	7.19905	30.9578
1426	10.584	16.9261	7.01349	23.9722
1427	10.8363	16.819	7.27869	23.9787
1428	10.8966	16.7514	7.13156	29.9684
1429	10.5037	16.6325	7.10171	29.97
1430	10.7828	16.5915	7.49712	44.9884
1431	7.87416	17.1857	6.96215	23.9795
1432	7.95459	17.0611	7.42331	23.9907
1433	7.6574	16.9914	7.41311	29.9699
1434	7.66026	17.2296	7.30308	46.4412
1435	7.52243	17.1845	7.47192	46.4512
1436	7.90339	17.1687	6.97019	54.9406
1437	8.09388	17.3767	7.35304	23.9606
1438	8.12952	17.4646	7.36517	46.4225
1439	8.30853	17.0047	7.22806	30.9728
1440	23.0102	17.2989	7.16766	23.9842
1441	23.2915	17.3336	7.3924	23.9612
1442	22.938	17.3538	7.30292	23.9722
1443	23.4327	17.3753	7.03298	46.4792
1444	4.09988	17.8013	7.56324	23.9934
1445	4.10775	17.5645	7.42043	44.9402
1446	4.12011	17.6595	6.95122	46.9957
1447	4.33466	17.5511	7.02653	30.9855
1448	4.15883	17.9656	7.09483	30.9668
1449	4.31687	17.8487	7.32221	30.9755
1450	6.96092	17.7703	7.16467	23.9692
1451	7.53844	17.7237	7.35485	24.9754
1452	7.34816	17.6167	7.38091	29.9614
1453	7.23497	17.9246	7.42394	44.9457
1454	7.85084	17.9488	7.2714	22.9831
1455	7.54741	17.9644	7.27599	22.9689
1456	7.97627	17.6742	7.18942	23.5137
1457	7.58033	17.6113	7.27651	23.973
1458	7.75712	17.8399	7.02214	31.3152
1459	7.90448	17.6933	7.1539	31.318
1460	7.59474	17.5402	7.48357	30.9824
1461	23.326	17.9833	7.19229	46.4702
1462	23.3608	17.9552	7.42142	30.968
1463	18.3806	19.8221	7.02835	23.9558
1464	18.3371	19.8427	7.0308	23.9732
1465	17.9813	19.941	7.22778	23.9607
1466	18.338	19.7665	7.48315	23.9597
1467	18.3795	19.4892	7.3213	24.4584
1468	18.0628	19.5442	7.39614	31.2765
1469	17.9871	19.6423	7.22829	30.6384
1470	18.333	19.523	7.12914	46.4514
1471	18.1369	19.5032	7.09534	46.4688
1472	18.3145	19.4634	7.06051	30.9794
1473	18.3973	20.3934	7.26599	15.984
1474	18.3329	20.5644	7.18552	29.9742
1475	17.9981	20.271	7.48736	29.9747
1476	18.2334	20.1643	7.43912	31.3171
1477	18.3611	20.3352	7.13812	46.4709
1478	18.1998	20.4321	7.41114	46.5018
1479	18.0372	20.2559	7.37576	46.4303
1480	18.3785	20.2573	7.46404	46.4364
1481	18.1473	20.4197	7.07893	30.9817
1482	6.08465	20.6556	7.33995	31.3017
1483	6.50734	20.8527	7.42931	30.9738
1484	6.31516	20.9892	7.49335	30.9687
1485	11.0577	23.6257	7.15814	46.4632
1486	10.7638	23.8429	7.01851	30.9523
1487	14.6846	1.51194	7.58253	23.9747
1488	14.7873	1.81405	7.8026	45.9708
1489	14.6831	1.5645	7.62166	46.4801
1490	15.0112	1.6046	7.80851	46.4202
1491	14.9766	1.62858	7.54405	30.976
1492	14.5064	1.75874	7.57664	15.9895
1493	15.4818	1.81785	7.7598	29.9693
1494	15.1317	1.92695	7.62738	46.4744
1495	6.00155	2.78423	7.90949	23.9617
1496	7.03708	2.92094	7.81177	23.9887
1497	6.93185	2.63321	7.84409	30.9829
1498	6.6663	2.57622	7.86643	30.9464
1499	9.23519	3.26418	7.77909	22.9714
1500	9.33796	3.40848	7.76806	23.9629
1501	9.50614	3.34333	7.60037	29.9895
1502	9.47795	3.09136	7.88466	29.9644
1503	9.282	3.52872	7.7146	16.0074
1504	9.23483	6.85495	7.48658	23.9593
1505	9.15373	6.72029	7.95304	23.9698
1506	9.22685	6.58066	7.56018	46.4537
1507	9.20075	6.55325	7.74439	46.448
1508	9.10196	6.74384	7.7268	30.9735
1509	9.05715	6.76268	7.93669	30.985
1510	14.3718	9.30693	7.61318	23.977
1511	14.1826	9.02075	7.79734	23.9735
1512	14.5466	9.15583	7.61506	30.9698
1513	14.5843	9.4735	7.5665	46.4811
1514	14.9607	9.30886	7.71989	46.4327
1515	14.8683	9.40443	7.85507	46.459
1516	14.6709	9.08276	7.83346	46.4611
1517	14.4667	9.74645	7.74577	23.9837
1518	14.4121	9.79162	7.799	23.9672
1519	14.7596	9.74618	7.88629	23.9696
1520	14.7678	9.73342	7.9375	23.9717
1521	15.004	9.81775	7.87298	30.9601
1522	14.8787	9.54637	7.89967	30.9598
1523	20.1617	9.66317	7.91269	15.9987
1524	20.7101	9.43218	7.72393	30.6227
1525	20.9059	9.76295	7.83597	46.4527
1526	20.7492	9.89359	7.89966	30.9843
1527	7.1906	12.7987	7.80014	23.9976
1528	6.96022	12.7675	7.65014	29.9783
1529	7.0169	12.9407	7.61782	31.294
1530	7.07921	12.7194	7.84634	46.4619
1531	7.29431	12.8538	7.78752	30.9699
1532	7.42208	12.7712	7.82982	30.9687
1533	7.42609	13.139	7.47541	23.4844
1534	7.40665	13.3425	7.76142	23.5024
1535	6.94567	13.154	7.74031	29.9717
1536	7.13786	13.1534	7.7455	30.6687
1537	7.24805	13.1851	7.92195	47.0336
1538	18.2383	12.9918	7.55541	31.337
1539	18.2417	13.0243	7.63219	46.4601
1540	18.2386	13.19	7.80872	46.4888
1541	18.0572	13.1503	7.55981	30.9738
1542	18.2779	13.4168	7.97651	30.9615
1543	22.9614	14.0436	7.66255	24.0012
1544	22.8679	14.019	7.7232	23.9716
1545	22.4681	14.3095	7.84671	23.9897
1546	22.6695	13.9823	7.87704	24.481
1547	22.7933	14.5843	7.75743	29.9654
1548	22.712	14.5524	7.88277	29.9823
1549	23.0282	14.1536	7.70346	31.9623
1550	7.7675	22.8692	7.43552	23.9808
1551	7.59341	22.7698	7.77113	24.5617
1552	7.89903	22.7834	7.66355	30.9795
1553	7.85318	22.5713	7.67775	30.9677
1554	7.49871	22.77	7.77102	30.9922
1555	5.62552	1.84564	7.99313	24.9565
1556	5.72565	1.94669	8.49612	24.9708
1557	5.89609	1.49742	8.3851	29.96
1558	5.73564	1.80858	8.34654	46.48
1559	5.61513	1.83958	8.34993	46.4476
1560	5.87216	1.90351	8.45662	46.4766
1561	23.2812	1.76361	8.32073	46.4681
1562	23.3683	2.02123	8.29045	30.992
1563	23.2399	1.87368	8.39336	31.0329
1564	7.69894	2.05266	8.48561	23.4846
1565	7.67706	2.30044	7.91293	30.317
1566	7.76058	2.28287	8.26952	46.468
1567	7.61335	2.55661	8.27079	46.4412
1568	7.75225	2.45238	8.3427	46.4818
1569	7.50418	2.17261	8.17372	30.9765
1570	3.20058	4.92676	8.12009	23.9767
1571	3.29058	4.99053	8.36212	23.9606
1572	3.1216	4.64794	8.12682	46.4667
1573	3.4841	5.00178	8.30151	46.4609
1574	3.0959	5.02935	8.20469	30.9757
1575	3.18858	4.49679	8.24102	30.9901
1576	3.41951	4.48152	8.3452	30.9635
1577	6.25051	4.76624	8.50283	23.4759
1578	6.04696	4.54017	8.2589	46.4748
1579	6.31842	4.60715	8.0631	15.9937
1580	6.6662	4.81586	8.01876	23.4927
1581	6.84969	4.70404	8.37957	23.9708
1582	6.72774	4.60977	8.51519	23.9614
1583	6.93068	4.75858	8.51878	30.6447
1584	6.63959	4.69474	7.98272	30.9871
1585	3.01395	5.213	8.43932	23.9655
1586	3.1808	5.19124	8.26023	30.9704
1587	3.11883	5.26382	8.51923	30.9729
1588	5.98684	5.17563	8.37243	23.9793
1589	5.99157	5.10213	8.23114	29.9843
1590	6.2301	5.17424	8.03094	46.4381
1591	6.39784	5.42653	8.18359	46.5042
1592	6.4421	5.06158	8.04941	30.983
1593	6.8702	5.32826	8.45606	22.9829
1594	6.65102	5.33813	8.45688	22.9982
1595	10.8322	4.95142	8.13852	23.9836
1596	10.9606	5.46174	8.26991	23.9789
1597	10.6363	5.3219	8.33489	23.9716
1598	10.8348	5.06498	8.10962	46.4429
1599	10.9228	5.47313	8.12764	46.4842
1600	10.9055	5.09354	8.42397	46.4366
1601	10.6277	5.88312	8.39806	23.9876
1602	10.9264	5.55345	8.34603	30.9603
1603	9.37139	6.94062	8.43199	23.9707
1604	9.16647	6.64118	8.24861	29.9715
1605	9.06816	6.83487	8.2652	29.951
1606	9.11855	6.99223	8.21098	16.0063
1607	0.61721	8.03464	8.24576	22.9814
1608	0.99559	7.70257	8.02097	23.9832
1609	0.70597	7.52579	8.08969	29.9699
1610	0.59792	7.61654	8.00223	46.4542
1611	0.9156	7.62293	8.06358	46.4596
1612	0.4921	7.60986	8.31671	46.4608
1613	0.9594	7.58542	8.26604	30.984
1614	0.92579	7.77083	8.37404	30.9755
1615	0.5388	8.43531	8.24614	22.9703
1616	0.89143	8.48492	8.1593	46.4683
1617	0.81024	8.52456	8.37061	46.4577
1618	1.24619	8.35727	8.204	23.9722
1619	1.22821	8.0394	8.381	23.9753
1620	1.44906	8.90613	8.0705	30.6361
1621	14.7822	9.16958	8.21532	23.9904
1622	14.5339	9.40395	8.14025	29.9801
1623	14.523	9.13349	8.18261	30.6312
1624	14.6252	9.39629	8.36178	46.4593
1625	14.6681	9.07408	8.45221	46.4599
1626	17.122	9.48898	8.13709	30.0121
1627	17.5145	9.54957	8.17724	30.3111
1628	17.342	9.9911	8.14884	46.4696
1629	17.4843	9.81216	8.26844	46.4091
1630	17.3485	9.81197	8.27266	46.4638
1631	17.1682	9.65245	8.33356	53.4325
1632	22.4914	9.58208	8.18053	22.9748
1633	22.8374	9.60987	8.1951	23.4777
1634	22.5413	9.64065	8.3542	23.9731
1635	22.8694	9.65423	8.13966	29.963
1636	22.9294	9.8551	8.38231	30.9848
1637	22.773	9.78951	8.11232	34.6513
1638	6.44576	10.1403	8.06077	46.4445
1639	6.16742	10.3207	8.05094	30.9655
1640	7.09682	12.7864	8.28435	23.9809
1641	6.68554	12.8519	8.5238	23.9708
1642	6.40007	12.7253	8.28737	24.474
1643	6.52612	12.682	8.14396	29.9816
1644	6.9636	12.6979	8.29385	29.9552
1645	6.45691	12.6622	8.39421	31.3026
1646	6.63689	12.7068	8.28218	30.6266
1647	6.83532	13.0155	8.08688	46.4485
1648	6.9831	12.7323	8.05696	30.9767
1649	6.86858	12.95	8.29357	30.9812
1650	6.86853	12.6695	8.39562	30.9673
1651	7.33112	12.5492	8.2869	22.99
1652	7.33045	12.516	8.28465	23.9667
1653	7.41649	12.7642	8.14543	29.9665
1654	7.24	13.0547	8.42844	44.9401
1655	7.30098	12.8843	8.07803	30.9636
1656	7.06065	12.8219	8.53897	54.9581
1657	7.20608	12.4805	8.08469	14.0111
1658	6.7153	13.2951	8.5516	22.9831
1659	6.53417	13.2254	7.98988	23.9632
1660	6.82784	13.0259	7.98866	23.9794
1661	6.85002	13.2177	8.55657	23.9852
1662	7.03345	13.4491	8.18187	30.6367
1663	6.84024	13.1385	8.42725	30.9727
1664	7.26816	13.1628	8.36265	23.9826
1665	7.20187	13.2844	8.3322	30.0026
1666	7.13527	13.5076	8.1045	46.4554
1667	7.66516	13.1664	7.91802	29.9558
1668	7.97594	13.3594	8.0228	29.9619
1669	7.98024	13.2067	8.4439	46.447
1670	7.79936	13.3117	8.48626	30.9644
1671	8.27573	14.0759	8.20939	23.9904
1672	8.16437	13.7662	8.06278	30.9797
1673	8.3717	13.5364	8.17118	30.9941
1674	1.32128	14.2	8.29298	31.2856
1675	1.40071	14.1849	8.28343	30.9696
1676	1.24117	14.2989	8.58437	30.988
1677	1.18312	15.0192	8.25279	29.9747
1678	1.12558	15.04	8.38617	29.9511
1679	1.48546	14.821	8.39487	31.2921
1680	1.2315	14.7996	7.97684	46.4673
1681	1.34167	15.0555	8.34346	46.4429
1682	1.47616	14.7841	8.32674	46.4726
1683	1.26244	14.6587	8.24214	30.9618
1684	1.18944	14.8364	8.41246	30.9833
1685	15.2577	16.6196	8.11646	23.9719
1686	15.3608	16.5798	8.36909	23.9607
1687	15.2058	16.8929	7.96384	29.9918
1688	15.1737	16.6016	8.10072	46.4364
1689	15.4782	16.6839	8.16173	46.4445
1690	15.351	16.8048	8.03703	30.983
1691	15.8072	16.501	8.47117	23.9862
1692	15.9991	16.7238	8.08999	24.9733
1693	15.7097	16.6717	8.02874	30.9872
1694	19.6489	17.3673	8.0666	23.9628
1695	19.5157	17.0741	8.26008	46.4499
1696	19.6844	17.1455	8.3687	46.4527
1697	19.7107	17.0894	8.24095	30.9991
1698	20.4871	17.2938	8.00872	23.9584
1699	20.3012	17.1246	8.04793	23.9606
1700	20.183	17.2933	8.4984	23.9786
1701	20.205	17.0329	8.51574	23.9923
1702	20.1666	17.4197	8.51124	24.5093
1703	20.3707	17.5048	8.46176	30.9762
1704	8.85278	19.7043	8.25614	29.9941
1705	8.51618	19.7347	8.41218	46.4655
1706	8.72604	19.5927	8.37084	30.981
1707	8.52341	19.6623	8.41437	30.9668
1708	8.86259	20.1837	8.10696	23.4851
1709	8.73416	20.1949	8.50079	23.9646
1710	8.55661	20.0235	8.07513	30.2888
1711	8.66152	20.2026	7.98534	46.4266
1712	8.68067	20.2943	8.35678	46.4831
1713	8.93903	20.0459	8.19469	30.9867
1714	9.03599	20.0726	8.22502	30.9702
1715	11.4628	20.8296	8.06299	23.9805
1716	11.8822	20.7605	8.37662	24.0115
1717	11.6112	20.8368	8.46903	46.4554
1718	11.5284	20.812	8.45886	46.47
1719	11.6282	20.6456	8.21072	30.9829
1720	11.3932	22.5908	8.1837	30.9728
1721	11.2706	22.6477	8.31915	30.9889
1722	7.61672	23.5423	8.31273	22.9892
1723	7.88271	23.2688	8.18512	46.4761
1724	7.6705	23.0229	8.21427	30.9902
1725	7.80575	23.1743	8.37385	30.9772
1726	7.00094	24.2015	8.12697	23.9693
1727	6.63887	24.218	8.00777	24.4839
1728	6.4312	24.1384	8.2217	45.4619
1729	6.45432	24.2339	8.39362	46.4575
1730	6.99894	24.3648	8.08448	15.9964
1731	7.4413	24.1154	7.98742	22.986
1732	7.36091	24.2335	8.00771	46.4558
1733	7.39588	24.1368	8.31404	30.9798
1734	7.46722	24.0948	8.34979	30.9544
1735	22.0981	24.1273	8.05639	23.9679
1736	22.2345	24.2783	8.43073	31.9773
1737	22.1359	24.4018	8.00351	46.4633
1738	22.2488	24.3607	8.36771	46.4716
1739	22.2397	24.4979	8.0207	30.9869
1740	22.8929	0.72726	8.64418	22.9719
1741	22.7042	1.03674	8.56078	22.969
1742	22.8629	0.99199	8.76706	23.9829
1743	23.3084	0.85175	8.6578	29.9796
1744	23.0257	0.80099	8.98961	30.6421
1745	23.2582	0.91126	8.51948	46.4606
1746	23.4415	0.83879	8.63696	46.4429
1747	23.186	0.89511	8.68829	46.4511
1748	6.50045	4.70994	8.87509	23.4887
1749	6.28247	4.67371	8.96247	23.9787
1750	6.06291	4.57977	8.59308	24.9707
1751	6.00694	4.6865	8.98252	29.9975
1752	6.14538	5.05715	8.7292	44.979
1753	6.46196	4.83443	8.70972	30.6424
1754	6.9297	4.6583	8.60822	31.2965
1755	6.98755	4.50265	8.74584	31.3229
1756	6.6501	4.98808	8.91381	46.4525
1757	6.6058	4.9401	8.75212	30.963
1758	6.78316	4.99848	8.72664	34.6641
1759	7.42591	4.67627	8.7984	23.9595
1760	7.1495	5.01559	8.77203	29.9678
1761	7.24239	4.57201	9.00001	29.9536
1762	7.42297	4.88611	8.7299	30.6324
1763	6.0036	5.36541	8.92311	22.9655
1764	6.03944	5.51363	8.74844	23.9769
1765	6.509	5.21914	8.81792	23.9679
1766	5.99579	5.45535	8.6731	30.9743
1767	6.23146	5.13783	8.62789	52.9482
1768	6.86468	5.49458	8.90646	45.4576
1769	9.98051	5.70298	8.61314	23.9744
1770	9.84306	5.56385	8.70988	23.9688
1771	9.74403	5.47274	8.84978	23.9491
1772	9.87359	5.9656	8.55077	30.0158
1773	9.79037	5.85156	8.43807	30.6361
1774	9.6985	5.7156	8.68668	46.4619
1775	9.53136	5.70749	8.72236	30.9449
1776	9.54691	5.89482	8.71591	30.9836
1777	16.5438	9.73867	8.65752	23.9725
1778	16.8913	9.63525	8.76382	23.9743
1779	17.3773	9.44364	8.85885	23.9897
1780	17.3819	9.94608	8.90091	30.6425
1781	4.4981	16.3271	8.7463	31.3015
1782	4.13702	16.2486	8.62902	46.4619
1783	4.1411	16.0303	8.86254	46.4333
1784	4.28346	16.5234	8.91306	30.9675
1785	1.75469	23.2623	8.59963	46.4411
1786	1.72131	22.9841	8.88676	46.4751
1787	1.99865	23.8333	8.64417	23.9794
1788	1.81377	23.9149	8.44606	46.4562
1789	1.54085	23.8003	8.58178	46.5136
1790	1.42379	23.821	8.64292	46.4446
1791	2.03594	23.632	8.68861	46.471
1792	1.71104	23.6876	8.49244	30.9731
1793	1.93829	23.6155	8.68074	30.9731
1794	14.5248	24.2374	8.54139	23.967
1795	14.984	24.1435	8.83761	23.9618
1796	14.727	24.0414	8.77788	23.9728
1797	14.5802	24.2196	8.73474	24.9572
1798	14.8669	24.2725	8.52304	45.5111
1799	14.8489	24.1122	8.57242	30.6539
1800	14.7318	23.975	8.79054	53.4121
1801	11.0536	0.79151	9.39304	29.9829
1802	11.2355	0.54747	9.25018	46.4678
1803	11.096	0.5336	9.05297	30.9626
1804	19.4563	0.58799	9.03628	23.9886
1805	19.2414	0.80935	8.9565	23.9927
1806	19.2912	0.96638	9.37901	24.4689
1807	19.1435	0.70823	8.95205	29.9671
1808	19.2696	0.83146	9.25236	46.4892
1809	19.1652	0.68654	9.52347	46.4492
1810	19.0315	0.78135	9.48146	30.9879
1811	6.87956	4.74139	9.5457	22.97
1812	6.61124	4.94127	9.37948	23.9537
1813	6.62963	4.68842	9.50674	23.9758
1814	6.74189	4.9003	9.5349	23.9838
1815	6.56176	4.98441	9.08638	31.3228
1816	6.55118	4.7947	9.49915	30.3065
1817	6.61667	4.67404	9.35911	46.4361
1818	6.50726	4.50059	9.29829	30.9642
1819	6.58405	4.90196	9.45378	30.9646
1820	16.4849	9.90159	9.2054	46.4561
1821	16.5549	10.2574	9.47256	23.9726
1822	16.8597	10.206	9.18054	46.4366
1823	16.5812	10.3636	9.27669	46.4308
1824	16.8173	10.2868	9.31396	46.4288
1825	23.1366	10.9986	9.28462	23.9722
1826	23.4363	10.7932	9.39358	23.9857
1827	22.9273	10.7537	9.28817	23.9772
1828	23.1702	10.5557	9.41194	23.981
1829	23.1299	10.4671	9.39968	30.6639
1830	23.7405	10.8833	9.48261	23.9815
1831	23.6074	10.4874	9.16039	29.971
1832	23.9428	10.7314	9.29138	30.049
1833	23.7507	10.9619	9.51278	29.966
1834	23.7924	10.6034	9.16355	46.4588
1835	23.8372	10.5975	9.0162	30.9533
1836	23.8553	10.6284	9.027	30.958
1837	23.9783	10.6091	9.26523	30.9525
1838	7.0158	11.8191	9.21797	23.9782
1839	6.42456	11.726	9.35384	23.9675
1840	6.73963	11.8708	9.18138	46.4587
1841	6.61155	11.9574	9.26331	46.4745
1842	6.62176	11.7886	9.21589	30.9652
1843	20.964	14.8604	9.42418	23.9749
1844	21.3448	14.6909	9.16349	24.4738
1845	21.3847	15.0106	9.17249	29.9822
1846	21.3035	14.7909	9.53559	31.2854
1847	21.5258	14.8356	9.1366	46.4633
1848	21.3152	14.7505	9.38704	46.5183
1849	21.552	14.8497	9.25375	30.9696
1850	21.2918	14.9485	9.38354	31.02
1851	4.08648	16.242	9.20018	23.9653
1852	4.3402	16.5001	9.38127	23.9642
1853	4.154	16.0731	9.47312	23.9783
1854	4.46398	16.3204	9.48783	23.9804
1855	4.17115	16.1666	9.36798	24.9929
1856	4.22984	16.2337	9.55434	30.6172
1857	4.75433	16.4827	9.37955	29.9743
1858	20.9124	20.8649	9.3055	46.4625
1859	20.7315	20.812	9.16634	31.0271
1860	20.9512	20.6535	9.40288	30.9893
1861	8.84516	23.9455	9.41511	23.4994
1862	8.75061	23.6356	9.47666	23.9657
1863	8.68635	24.0638	9.10826	31.2993
1864	8.89876	23.7857	9.07316	46.4895
1865	8.86648	23.9203	9.02648	30.9854
1866	8.64253	23.4329	9.35543	30.9777
1867	14.1539	23.5966	9.05213	23.957
1868	14.0358	23.9336	9.14781	23.9691
1869	14.1681	23.7917	9.28816	29.9633
1870	14.1069	23.792	8.99376	30.3348
1871	14.1933	23.6659	9.06702	30.6601
1872	14.0453	23.6628	9.33286	30.647
1873	14.5383	23.9205	9.4575	23.9732
1874	8.76506	24.3089	9.31057	23.968
1875	9.38427	24.0376	9.36158	30.6377
1876	9.30852	24.4408	9.22112	46.4704
1877	14.4413	24.0474	9.20553	22.9554
1878	14.254	24.4893	9.02869	29.9734
1879	13.968	24.3715	9.12744	29.9862
1880	14.213	24.2935	9.00044	46.4697
1881	14.7568	24.4756	9.20474	46.4776
1882	14.5748	24.3388	9.05687	30.9729
1883	14.5762	24.4501	9.11604	30.9848
1884	15.1671	24.2055	8.98236	23.9988
1885	15.3116	24.5069	9.17158	23.9702
1886	15.0707	24.304	9.42229	15.6344
1887	15.2223	24.2445	9.53321	30.9576
1888	9.0277	24.659	9.05644	31.2921
1889	9.47335	24.5976	9.33764	46.4999
1890	9.37709	24.5758	9.09849	30.9704
1891	14.8514	24.5779	8.99786	23.4691
1892	14.4708	24.7381	9.04721	23.9862
1893	14.454	24.7568	9.41356	23.969
1894	14.6154	24.7177	9.13329	29.9494
1895	14.9357	24.8815	9.0021	54.9607
1896	18.7251	0.95416	9.66176	23.9636
1897	18.5335	0.75859	9.62556	24.4606
1898	18.4675	0.75535	9.63417	24.4667
1899	18.7514	0.63234	9.71582	29.9612
1900	18.7114	0.52395	9.97059	29.9857
1901	18.8358	0.67794	9.93952	46.4745
1902	18.8576	0.83287	10.0345	30.9955
1903	19.3168	1.046	9.76288	22.9812
1904	19.385	0.84781	9.72795	23.9816
1905	19.1434	0.88323	9.97104	23.9991
1906	19.1345	0.99294	9.58013	24.9804
1907	19.5181	0.67489	9.90047	30.6236
1908	19.3995	0.84416	9.643	46.4875
1909	19.5357	0.77154	9.7399	46.4507
1910	19.1822	0.85458	9.6528	46.4629
1911	19.4504	0.84191	9.58066	30.9534
1912	19.6701	0.92114	9.89612	23.9465
1913	19.7085	0.95407	9.5982	29.9553
1914	19.6278	1.02808	9.72138	30.9628
1915	19.2129	1.16266	9.56893	23.977
1916	19.3557	1.06093	10.0234	23.9788
1917	19.0574	1.20003	9.67222	24.9487
1918	19.1328	1.24872	9.91582	29.9655
1919	19.1888	1.51988	9.93057	47.4021
1920	19.549	1.35292	9.77372	46.4757
1921	9.62717	4.44964	9.53214	22.969
1922	9.78228	3.93945	9.82607	23.4669
1923	9.89508	4.15214	9.66344	23.9835
1924	9.98965	4.36502	9.77324	23.9593
1925	9.70874	4.07235	9.61733	29.9885
1926	9.6203	4.4144	9.72003	45.4404
1927	9.89043	4.72983	9.7763	46.4684
1928	9.60306	4.83617	9.61504	30.9903
1929	9.65738	4.97548	9.78151	30.9703
1930	24.3473	7.99309	9.81903	23.9573
1931	23.9921	7.8984	9.93006	23.9689
1932	24.3383	7.61024	9.45105	24.9685
1933	23.9495	7.80152	9.90858	31.2774
1934	24.2272	8.02354	9.78224	30.6327
1935	24.01	7.59648	9.94519	30.6432
1936	24.0854	7.62845	9.53052	46.4377
1937	24.1739	7.77915	9.63501	46.4922
1938	24.1826	7.79753	9.77539	30.9704
1939	7.96718	8.18302	9.49835	31.2984
1940	7.65231	8.399	9.50373	46.5024
1941	7.72868	8.40593	9.99731	46.4569
1942	7.51316	8.14288	9.66662	30.9637
1943	7.88444	8.21794	9.67904	30.9693
1944	24.5616	8.17319	9.65883	23.9699
1945	24.0888	8.36798	9.55043	23.9588
1946	12.854	8.90866	10.0088	23.9784
1947	12.9198	8.78899	10.0178	23.9692
1948	12.4645	8.67262	9.72555	24.4765
1949	12.9853	8.85192	9.52349	29.953
1950	12.8623	8.90763	10.0092	46.472
1951	12.7854	8.9617	9.50292	30.9691
1952	12.8765	8.84028	9.51432	30.9733
1953	12.8864	8.93195	9.55754	30.9663
1954	9.08793	11.7299	9.71525	23.9862
1955	9.22445	11.9407	9.91859	23.9776
1956	9.19248	11.462	9.58361	45.4511
1957	9.70178	11.7303	9.8614	46.4838
1958	9.94017	11.956	9.74345	30.9905
1959	9.62046	11.4813	9.91534	30.9931
1960	9.7915	11.6484	10.0464	30.9498
1961	22.0014	13.2678	9.62756	23.9713
1962	21.5917	13.262	9.78612	23.9687
1963	21.8167	13.3514	9.84885	31.3092
1964	21.9847	13.3834	9.53744	30.2973
1965	22.2691	13.1897	9.49036	23.9816
1966	22.3091	13.218	9.579	46.4698
1967	22.4102	13.2347	9.73438	46.4685
1968	22.0901	13.5058	9.89423	46.5168
1969	22.4689	13.3638	9.74177	30.962
1970	10.701	14.9033	10.0019	24.0289
1971	10.7409	14.5872	9.86186	30.3017
1972	10.6178	14.727	9.55237	46.4657
1973	10.8668	14.5018	9.63048	31.0252
1974	11.4467	14.7287	9.92322	24.4761
1975	11.2235	14.9537	9.46698	29.9661
1976	11.3099	15.0348	9.94308	46.449
1977	4.75522	16.13	9.78591	46.4413
1978	4.52367	16.2745	9.92832	30.9624
1979	16.0647	19.5583	9.64733	23.9952
1980	16.3252	19.6423	9.96076	23.9777
1981	16.2826	19.4039	9.70328	31.9556
1982	16.408	19.9282	9.76221	30.9589
1983	16.3548	19.9614	9.84269	30.9643
1984	15.0312	22.1214	9.75935	29.9542
1985	15.453	22.2918	9.911	29.9738
1986	15.3184	22.108	9.56105	30.9468
1987	15.0925	22.0552	9.74915	30.9714
1988	15.2607	22.9657	9.98008	23.4552
1989	15.249	22.6675	9.65438	29.9667
1990	15.26	22.7598	9.70601	31.3457
1991	15.5207	22.7446	9.9655	31.2974
1992	15.5857	22.8412	9.78323	30.6269
1993	15.4964	22.8074	9.70788	46.4462
1994	15.4551	22.6816	9.69649	46.4523
1995	15.1326	22.5951	9.88983	46.4513
1996	15.4619	22.5745	9.76822	30.9705
1997	15.0323	22.6413	9.87263	30.972
[truncated: 3,079 more rows]

## Sheet: Figure 3e
Figure 3e
Interval	Experiment Density	Random Mean Density
0-5	24.384	25.5573
5-10	20.032	19.6267
10-15	8.448	7.59467
15-20	3.776	3.79733
20-25	2.624	2.21867
25-30	1.664	1.51467
30-35	1.472	0.704
35-40	0.567	0.576
40-45	0.832	0.384
45-50	0.32	0.106667
50-55	0.256	0.064
55-60	0	0.192
60-65	0.192	0.042667
65-70	0.192	0.042667
>70	0.448	0.192

## Sheet: Figure 3f
Figure 3f
Oblateness	Aspect ratio	Number of atoms
0.363085	0.951517	4
0.623725	0.87825	4
0.43745	0.979182	6
0.699301	0.959657	8
0.81451	0.813897	13
0.783911	0.920817	7
0.79817	0.891795	11
0.766623	0.894146	9
0.641628	0.927075	83
0.754998	0.807787	9
0.557918	0.944373	45
0.724489	0.898286	25
0.821913	0.906775	40
0.674651	0.879392	22
0.633831	0.971475	41
0.638651	0.858616	4
0.661967	0.871452	9
0.507287	0.891813	3
0.810513	0.816898	12
0.539116	0.916011	6
0.465031	0.914608	4
0.876746	0.768824	4
0.546016	0.951332	9
0.582043	0.923697	19
0.412423	0.978463	31
0.82865	0.876526	6
0.929201	0.769671	10
0.695654	0.942439	17
0.264808	0.966681	3
0.373572	0.954706	4
0.717111	0.940638	14
0.833543	0.888963	8
0.841328	0.842545	10
0.61593	0.937616	9
0.835108	0.778012	4
0.55207	0.911187	7
0.759556	0.808365	6
0.552956	0.949266	20
0.617999	0.909209	13
0.57173	0.935616	9
0.794087	0.886206	8
0.567508	0.882792	5
0.886537	0.836894	20
0.890596	0.88381	33
0.56181	0.872672	4
0.773509	0.936539	5
0.11174	0.993815	3
0.337753	0.975706	11
0.692855	0.883482	4
0.330644	0.988441	6
0.494218	0.896491	3
0.78164	0.791144	4
0.760061	0.802591	4
0.780337	0.890029	26
0.394103	0.970185	6
0.908919	0.810256	8
0.337385	0.947525	3
0.720555	0.891537	13
0.519013	0.887575	3
0.477583	0.969512	4
0.52303	0.957721	4
0.822863	0.875256	5
0.733317	0.827034	5
0.225645	0.975475	3
0.701739	0.884698	7
0.501628	0.924868	4
0.767287	0.86089	30
0.654691	0.900585	24
0.859466	0.893374	19
0.20403	0.979814	3
0.854489	0.774671	4
0.319694	0.954544	6
0.440967	0.976854	5
0.808671	0.847074	7
0.514015	0.906749	4
0.719566	0.866191	36
0.344676	0.945417	3
0.77652	0.914967	9
0.783919	0.852733	9
0.890061	0.809482	16
0.730687	0.925587	39
0.740966	0.869604	12
0.762841	0.850967	4
0.487465	0.898889	3
0.731859	0.823147	6
0.281434	0.962605	3
0.740265	0.892393	11
0.949322	0.820116	7
0.647842	0.968796	25
0.504915	0.93315	5
0.759359	0.802968	6
0.421958	0.921337	3
0.680464	0.917466	19
0.796189	0.933533	7
0.283124	0.96218	3
0.268857	0.997479	7
0.404322	0.927088	3
0.736756	0.805089	3
0.723907	0.922717	14
0.570414	0.915406	4
0.595846	0.898241	4
0.561909	0.871796	3
0.286094	0.961428	3
0.738433	0.841285	4
0.773384	0.892915	7
0.836557	0.973657	8
0.397033	0.929424	3
0.783254	0.87669	11
0.40722	0.926153	3
0.486894	0.92765	5
0.607314	0.946671	5
0.685831	0.844452	6
0.69562	0.956072	10
0.563194	0.874997	4
0.549467	0.961625	13
0.429679	0.951904	4
0.616897	0.916725	14
0.916014	0.81224	5
0.870087	0.844771	5
0.584453	0.937084	70
0.530902	0.939212	6
0.264998	0.967979	6
0.750877	0.874088	11
0.733989	0.988599	7
0.724108	0.964476	7
0.692173	0.844535	5
0.767329	0.898555	4
0.792474	0.881827	23
0.838565	0.928963	10
0.371219	0.974254	10
0.742543	0.912746	11
0.753901	0.854735	7
0.621596	0.961343	6
0.730102	0.872655	12
0.768941	0.915879	21
0.428967	0.955727	6
0.833442	0.803868	5
0.556548	0.874864	4
0.850755	0.926795	8
0.822193	0.952551	8
0.449929	0.911946	3
0.708898	0.892957	9
0.538186	0.984051	9
0.707982	0.921701	11
0.670641	0.857738	5
0.560796	0.948463	12
0.775935	0.888941	164
0.505355	0.978496	11
0.624912	0.89735	44
0.9027	0.845937	5
0.576202	0.866456	3
0.748292	0.800656	3
0.912136	0.738819	3
0.729441	0.993998	5
0.635561	0.937033	10
0.432731	0.917757	3
0.24471	0.972482	4
0.312708	0.954423	3
0.502737	0.939524	15
0.453389	0.927203	5
0.727566	0.880388	15
0.472682	0.904088	3
0.850614	0.925518	26
0.92208	0.926198	7
0.593772	0.893867	11
0.622548	0.979797	10
0.573504	0.891597	6
0.641172	0.907823	38
0.529658	0.952894	25
0.45155	0.912119	4
0.708097	0.898277	8
0.646626	0.922463	9
0.498951	0.973761	16
0.889857	0.904364	31
0.774222	0.978377	4
0.724463	0.837004	7
0.291221	0.960115	3
0.711973	0.901004	24
0.428108	0.919299	3
0.589727	0.946213	33
0.83143	0.811303	8
0.563137	0.917689	13
0.148212	0.989194	3
0.437355	0.916206	3
0.673308	0.873151	11
0.900072	0.956493	7
0.677079	0.922417	8
0.55346	0.874935	3
0.716634	0.832856	5
0.740828	0.903346	14
0.603637	0.856116	3
0.415367	0.923502	3
0.816258	0.800329	5
0.162311	0.987082	3
0.785482	0.86109	16
0.733862	0.894356	10
0.523985	0.953248	5
0.578691	0.95141	7
0.579869	0.951578	31
0.237028	0.97304	3
0.742337	0.847861	5
0.445651	0.965269	5
0.407916	0.951485	9
0.726579	0.836539	4
0.539812	0.934357	14
0.675151	0.954117	13
0.655593	0.86697	8
0.706016	0.864374	6
0.128917	0.991792	3
0.110324	0.993969	3
0.616255	0.890856	4
0.36787	0.941882	4
0.757412	0.928285	18
0.494691	0.97783	6
0.679933	0.925088	9
0.824911	0.948373	45
0.893886	0.923228	9
0.889702	0.952083	7
0.906495	0.875924	7
0.685574	0.977044	32
0.428156	0.919283	3
0.36087	0.947887	4
0.491319	0.964165	8
0.630914	0.845743	3
0.830625	0.901373	6
0.621952	0.9193	5
0.801816	0.838796	13
0.585947	0.939505	11
0.719693	0.932634	17
0.450122	0.91188	3
0.672412	0.945582	11
0.314682	0.955206	4
0.602447	0.988685	14
0.601616	0.898224	9
0.696486	0.955333	15
0.787152	0.813947	4
0.565122	0.903151	6
0.743843	0.853819	4
0.553986	0.918533	7
0.708123	0.824838	4
0.577104	0.927107	36
0.665433	0.850906	7
0.843492	0.793591	13
0.856779	0.809004	40
0.787079	0.818	7
0.529852	0.893737	5
0.405579	0.973664	10
0.720994	0.857366	11
0.868108	0.912034	6
0.501442	0.928712	62
0.721221	0.832889	5
0.669253	0.865858	5
0.320345	0.959982	5
0.34879	0.956733	5
0.483966	0.946963	8
0.381231	0.950282	5
0.28157	0.962571	3
0.398668	0.96843	30
0.670255	0.946264	13
0.2128	0.978099	3
0.71457	0.917745	8
0.611737	0.969948	8
0.685241	0.828279	4
0.481641	0.934233	10
0.253624	0.976197	6
0.938248	0.909168	21
0.641476	0.899732	15
0.50709	0.931885	8
0.458793	0.957274	46
0.270183	0.972972	4
0.609212	0.904123	7
0.820529	0.803034	7
0.817963	0.818082	8
0.793329	0.830707	10
0.747336	0.910163	12
0.39354	0.973947	32
0.686732	0.824337	3
0.819928	0.887626	6
0.600271	0.915183	5
0.0581573	0.998313	3
0.597852	0.955298	9
0.78815	0.895078	13
0.529622	0.883711	3
0.810726	0.791406	4
0.493848	0.920394	5
0.663297	0.989788	7
0.731185	0.942885	27
0.535476	0.881567	3
0.295001	0.959622	4
0.312039	0.954605	3
0.614057	0.915207	32
0.458345	0.919353	8
0.954962	0.804191	33
0.725303	0.834886	5
0.801662	0.936844	6
0.449481	0.986063	7
0.361109	0.9512	18
0.480537	0.977504	14
0.616887	0.908525	5
0.449772	0.911999	3
0.748236	0.920018	6
0.874288	0.87951	8
0.717845	0.971142	21
0.663426	0.911647	14
0.568809	0.926051	6
0.841528	0.907642	30
0.620497	0.949775	6
0.406033	0.986456	15
0.831696	0.813343	9
0.725894	0.895334	13
0.704152	0.906973	8
0.425843	0.942354	4
0.781003	0.928881	15
0.511016	0.917443	6
0.610053	0.910351	5
0.497853	0.904812	5
0.466293	0.959664	4
0.880178	0.809456	13
0.511914	0.933203	13
0.695341	0.912098	68
0.586897	0.965673	24
0.386795	0.934291	4
0.667183	0.880883	36
0.4147	0.961058	5
0.543762	0.921694	15
0.646361	0.918141	6
0.530975	0.939757	4
0.733855	0.848675	6
0.739307	0.949215	25
0.526201	0.96252	8
0.557195	0.968636	14
0.654776	0.891038	29
0.247982	0.970602	3
0.937734	0.853241	22
0.36969	0.953188	4
0.347764	0.959169	4
0.326707	0.990557	9
0.48132	0.919965	4
0.894253	0.796354	23
0.619884	0.871438	5
0.810255	0.870682	7
0.806433	0.874693	18
0.614173	0.941566	7
0.78743	0.88564	11
0.715485	0.854559	7
0.302857	0.957071	3
0.62747	0.910935	5
0.80722	0.78266	5
0.548579	0.943039	5
0.858905	0.784431	6
0.825464	0.948022	19
0.846359	0.775645	4
0.786703	0.79315	5
0.44134	0.972993	11
0.757011	0.809849	4
0.294525	0.95926	3
0.494389	0.957656	23
0.735443	0.9839	6
0.613996	0.967482	9
0.792539	0.90146	33
0.562813	0.91034	5
0.701083	0.923726	9
0.598462	0.960854	14
0.800094	0.918817	10
0.918496	0.915662	10
0.604209	0.968257	25
0.85793	0.879955	19
0.505004	0.94094	9
0.37083	0.937608	3
0.555118	0.874509	4
0.743323	0.943331	11
0.149935	0.988946	3
0.531492	0.974325	52
0.6346	0.937316	9
0.674942	0.857187	4
0.283441	0.966492	4
0.637303	0.943352	5
0.216044	0.977449	3
0.592506	0.985099	8
0.296816	0.983922	7
0.919312	0.900523	14
0.568223	0.869504	4
0.587541	0.892339	8
0.827402	0.775159	4
0.440672	0.973006	7
0.814338	0.883163	19
0.784671	0.867341	11
0.164231	0.991853	4
0.506147	0.902945	6
0.771252	0.79185	3
0.530124	0.924622	21
0.758566	0.855688	9
0.718459	0.903727	8
0.82836	0.809425	8
0.644109	0.853937	4
0.629319	0.965142	23
0.618884	0.923498	11
0.604653	0.861498	4
0.810725	0.893851	23
0.564102	0.910275	9
0.573773	0.892149	12
0.756335	0.848424	5
0.803021	0.79348	5
0.70759	0.901869	44
0.905232	0.925675	14
0.555137	0.961777	147
0.64786	0.929197	18
0.459013	0.943383	7
0.704494	0.825453	5
0.743808	0.817143	5
0.875305	0.89911	8
0.804567	0.83475	19
0.260553	0.967692	3
0.330689	0.9555	5
0.707671	0.884199	45
0.384098	0.954952	8
0.737281	0.860044	6
0.509624	0.980057	16
0.833457	0.819047	5
0.652974	0.928272	6
0.296816	0.958662	3
0.402795	0.952419	5
0.740929	0.847797	8
0.842025	0.811024	5
0.510808	0.892443	4
0.605344	0.94686	4
0.645749	0.948668	4
0.705954	0.912931	43
0.544275	0.973884	46
0.26881	0.965718	3
0.133934	0.99115	3
0.855734	0.79381	4
0.640333	0.90242	5
0.666387	0.944373	10
0.669914	0.929366	9
0.490465	0.944703	5
0.447786	0.94733	4
0.681796	0.916957	6
0.837077	0.933224	16
0.638908	0.923644	11
0.93845	0.850934	9
0.655856	0.92814	26
0.338084	0.947324	3
0.569239	0.97592	9
0.404768	0.928043	4
0.610474	0.859383	4
0.712421	0.816654	4
0.790349	0.914542	8
0.672357	0.843144	5
0.770202	0.904365	28
0.87353	0.830085	5
0.74487	0.890475	7
0.688507	0.974697	19
0.816132	0.810165	7
0.708941	0.928337	4
0.450068	0.949561	4
0.686885	0.99501	23
0.539752	0.913906	4
0.475851	0.924238	4
0.752667	0.909259	30
0.964904	0.75622	11
0.702619	0.944952	9
0.506093	0.953131	19
0.512475	0.889942	3
0.767835	0.984108	8
0.4009	0.941591	6
0.757631	0.894831	5
0.934153	0.867745	8
0.871936	0.899442	10
0.200719	0.980445	3
0.54719	0.911072	8
0.666723	0.921526	14
0.502018	0.931551	5
0.595904	0.859042	3
0.553599	0.922336	14
0.851606	0.910562	6
0.389151	0.950824	4
0.816633	0.836728	20
0.893293	0.766605	9
0.381308	0.988215	19
0.494394	0.896444	4
0.81829	0.912452	31
0.626171	0.908694	10
0.82968	0.918396	5
0.774193	0.870641	8
0.710949	0.94754	16
0.870912	0.835591	6
0.904432	0.947194	28
0.496939	0.895521	3
0.345109	0.956261	4
0.763931	0.979181	25
0.344341	0.945515	3
0.591917	0.947368	8
0.304221	0.956708	3
0.248934	0.970385	3
0.712109	0.961882	18
0.780232	0.865325	10
0.689664	0.831569	4
0.96183	0.808207	24
0.585378	0.918149	12
0.555429	0.887404	6
0.448858	0.963596	18
0.474522	0.903445	3
0.822723	0.812637	6
0.71374	0.993562	11
0.70653	0.905586	7
0.794198	0.886004	11
0.926731	0.940214	13
0.782417	0.856441	10
0.558442	0.922061	6
0.70231	0.926747	18
0.830515	0.922242	7
0.76989	0.817992	8
0.579305	0.865292	3
0.800405	0.88201	11
0.335546	0.985316	10
0.92688	0.920214	8
0.572894	0.872482	4
0.650058	0.882836	10
0.754444	0.90666	10
0.60016	0.97575	13
0.752609	0.944859	7
0.871447	0.784707	10
0.540897	0.953328	10
0.51251	0.960723	6
0.784616	0.936248	96
0.669921	0.848257	9
0.557375	0.991012	13
0.595619	0.899344	7
0.862822	0.909941	35
0.768103	0.856774	8
0.0841366	0.996479	3
0.679611	0.913974	5
0.82939	0.946195	22
0.705581	0.84279	5
0.788843	0.792889	5
0.939997	0.918665	7
0.707665	0.851753	6
0.508591	0.942101	11
0.862949	0.842601	5
0.446651	0.950779	51
0.535004	0.961426	4
0.907899	0.799747	8
0.686205	0.851513	5
0.815664	0.844148	7
0.669394	0.895843	8
0.33705	0.947621	3
0.671091	0.851444	6
0.827074	0.807578	7
0.676151	0.882396	9
0.905854	0.910385	12
0.728885	0.986804	19
0.509808	0.911542	4
0.18942	0.982529	3
0.746799	0.931389	16
0.376494	0.948208	10
0.891649	0.866213	48
0.887619	0.837378	12
0.647871	0.841091	4
0.629257	0.934357	5
0.497945	0.895162	3
0.447503	0.938305	5
0.720132	0.952268	34
0.746384	0.91131	16
0.345764	0.980733	9
0.0777633	0.99699	3
0.498882	0.93719	6
0.523956	0.959816	5
0.791835	0.827027	6
0.665941	0.961168	10
0.476204	0.922709	4
0.958735	0.79143	5
0.386112	0.979302	34
0.813664	0.807235	5
0.38114	0.981037	13
0.887446	0.880831	7
0.712431	0.931854	12
0.45193	0.985791	14
0.556585	0.922111	12
0.585192	0.867917	9
0.757181	0.837257	26
0.677582	0.882595	21
0.51134	0.890352	3
0.408254	0.947022	69
0.768274	0.911179	4
0.867606	0.764371	4
0.56571	0.915609	10
0.391619	0.931143	3
0.789395	0.9457	35
0.214308	0.977798	3
0.70563	0.88616	14
0.7926	0.958086	12
0.65293	0.980053	10
0.416358	0.993811	7
0.802585	0.821023	12
0.475584	0.928694	9
0.554929	0.974118	4
0.295347	0.972159	5
0.543857	0.944654	9
0.617055	0.885058	5
0.798872	0.882931	8
0.654705	0.874852	4
0.578835	0.934922	12
0.657491	0.946089	22
0.780878	0.861024	4
0.7696	0.937464	8
0.386286	0.951467	9
0.951156	0.818048	8
0.579241	0.925613	6
0.847969	0.815606	7
0.525504	0.941577	23
0.500263	0.918743	4
0.447225	0.912867	3
0.814845	0.912368	6
0.213151	0.978029	3
0.585769	0.905205	6
0.542737	0.932362	23
0.566743	0.874173	4
0.774792	0.90205	15
0.478791	0.933266	11
0.638875	0.880175	23
0.641795	0.84237	4
0.505881	0.930295	8
0.68657	0.945933	39
0.627924	0.917355	6
0.614254	0.959377	13
0.318182	0.989342	6
0.713011	0.814224	3
0.58466	0.964612	62
0.784468	0.913854	20
0.448413	0.955835	17
0.667157	0.831862	3
0.417276	0.922877	3
0.165708	0.986547	3
0.652149	0.956766	14
0.068547	0.997659	3
0.609312	0.853965	3
0.535337	0.924763	27
0.759942	0.977919	5
0.347827	0.949737	4
0.457312	0.909416	3
0.391692	0.97188	5
0.389235	0.931896	3
0.891945	0.797416	42
0.601239	0.891259	6
0.315808	0.953578	3
0.524122	0.910898	6
0.633625	0.895164	5
0.331336	0.961695	12
0.672297	0.916195	14
0.887025	0.871215	7
0.765248	0.851532	4
0.376708	0.952484	5
0.526739	0.884764	3
0.88145	0.823571	14
0.408295	0.925805	3
0.680156	0.897494	4
0.725659	0.920434	5
0.607416	0.917911	5
0.45096	0.968865	9
0.707054	0.870545	13
0.554119	0.901208	5
0.546649	0.917052	17
0.855101	0.798836	4
0.679133	0.857261	6
0.793426	0.851929	7
0.565897	0.972909	19
0.188977	0.982608	3
0.611429	0.889876	4
0.612076	0.8995	11
0.894871	0.874318	30
0.4123	0.924504	3
0.745694	0.872188	16
0.723802	0.87256	9
0.482823	0.923574	4
0.437604	0.926279	5
0.555931	0.87402	5
0.516177	0.938756	13
0.697333	0.957271	45
0.91536	0.840513	10
0.769245	0.934488	22
0.794235	0.895081	35
0.398683	0.928898	3
0.178751	0.984397	3
0.666097	0.932841	12
0.687138	0.873356	11
0.35927	0.994669	23
0.532894	0.944524	10
0.771739	0.921106	15
0.893056	0.79861	9
0.518071	0.890413	4
0.297722	0.969371	6
0.903908	0.972306	23
0.553162	0.875045	3
0.855751	0.822589	4
0.655014	0.914794	32
0.730304	0.924328	41
0.191253	0.982198	3
0.617516	0.882541	4
0.833226	0.854263	20
0.795931	0.890581	13
0.872894	0.844819	5
0.513681	0.932124	9
0.866937	0.837976	8
0.533384	0.967531	11
0.742159	0.831462	6
0.699826	0.905537	7
0.302451	0.957178	3
0.704327	0.893754	33
0.741692	0.861227	8
0.238957	0.972617	3
0.870081	0.777888	7
0.782707	0.787468	4
0.572647	0.989301	8
0.436442	0.926514	4
0.715663	0.826913	7
0.23539	0.978169	5
0.769843	0.86306	15
0.604133	0.984449	11
0.595172	0.931744	7
0.354342	0.944119	4
0.597856	0.921647	9
0.733605	0.874191	5
0.783692	0.874768	29
0.768011	0.793091	3
0.943328	0.773241	6
0.665067	0.878365	4
0.731891	0.889939	22
0.407143	0.984311	5
0.932482	0.856922	7
0.682303	0.902927	29
0.483656	0.937992	10
0.805823	0.857556	29
0.263296	0.967042	3
0.601171	0.96161	9
0.690762	0.954064	17
0.314078	0.95405	3
0.458158	0.988009	4
0.861259	0.862803	7
0.640842	0.931173	5
0.598295	0.931789	4
0.66168	0.939443	49
0.640082	0.84224	3
0.458279	0.947447	8
0.778756	0.788978	3
0.602141	0.909801	6
0.64579	0.949283	17
0.712614	0.883939	4
0.450936	0.925266	11
0.11657	0.993274	3
0.900023	0.845966	85
0.41326	0.924191	3
0.645499	0.954835	29
0.670826	0.92448	4
0.0863412	0.996293	3
0.862223	0.932571	18
0.847919	0.856581	6
0.71792	0.895473	8
0.812796	0.930247	29
0.971172	0.831082	8
0.808003	0.902299	14
0.651068	0.960767	9
0.887624	0.916419	5
0.422911	0.989313	12
0.637168	0.931448	11
0.0389472	0.999242	3
0.763764	0.888782	9
0.929943	0.844627	10
0.601577	0.9096	10
0.66887	0.975538	7
0.587522	0.909372	8
0.643555	0.860184	5
0.673386	0.942374	11
0.471516	0.917903	4
0.563651	0.986161	5
0.720762	0.859847	6
0.873441	0.826398	6
0.377434	0.935579	3
0.592635	0.860276	3
0.604703	0.920998	27
0.571203	0.947273	14
0.605164	0.915224	14
0.847955	0.779642	5
0.740963	0.927555	22
0.937187	0.752204	6
0.470201	0.982042	11
0.626894	0.872483	8
0.839206	0.812694	8
0.716227	0.925612	6
0.776153	0.932515	13
0.526652	0.966048	6
0.714657	0.869811	7
0.26412	0.974612	5
0.509595	0.906931	6
0.760391	0.796012	3
0.206497	0.979338	3
0.943436	0.809625	9
0.613753	0.94154	18
0.413698	0.962033	8
0.514212	0.93893	42
0.834575	0.970751	19
0.825281	0.911226	13
0.394901	0.946897	9
0.523807	0.951275	11
0.860127	0.852869	14
0.753796	0.941792	6
0.720846	0.823682	5
0.6657	0.89747	8
0.734872	0.941067	6
0.433441	0.976796	12
0.843395	0.847137	11
0.661788	0.925674	23
0.873018	0.84843	14
0.710552	0.853679	5
0.948618	0.933477	8
0.627232	0.953685	17
0.524832	0.90975	10
0.558798	0.939517	7
0.667521	0.938885	12
0.510531	0.934397	19
0.671701	0.900655	5
0.583169	0.872233	6
0.510895	0.948733	14
0.572841	0.967153	19
0.603164	0.907207	11
0.87985	0.858953	12
0.726532	0.876245	6
0.715135	0.946562	18
0.666981	0.927014	44
0.554491	0.894941	5
0.416283	0.978192	52
0.50454	0.892809	5
0.525109	0.885358	3
0.479962	0.905449	6
0.742705	0.9014	13
0.52899	0.944819	7
0.5446	0.935269	19
0.51436	0.908149	5
0.346836	0.944787	3
0.695431	0.901521	12
0.415282	0.932212	4
0.560782	0.981823	7
0.641998	0.855958	7
0.825003	0.927809	7
0.697134	0.88169	4
0.68415	0.842771	4
0.813448	0.941216	16
0.499126	0.953066	14
0.5819	0.943734	9
0.80423	0.915554	73
0.201069	0.980379	3
0.927443	0.954504	7
0.472129	0.931952	4
0.64522	0.925254	7
0.61003	0.917005	21
0.126393	0.992107	3
0.458938	0.919339	7
0.501136	0.894082	4
0.432208	0.917932	3
0.854642	0.826567	7
0.86114	0.88654	45
0.689105	0.940096	18
0.479617	0.901658	3
0.585129	0.978675	7
0.61558	0.959462	33
0.419876	0.922023	3
0.876549	0.828552	18
0.235803	0.973307	3
0.527449	0.954619	9
0.554508	0.876763	4
0.565393	0.888004	7
0.812277	0.947711	8
0.431192	0.920881	4
0.838304	0.891763	6
0.726635	0.888972	16
0.489514	0.943987	5
0.421555	0.937196	6
0.587288	0.965409	30
0.83673	0.915801	19
0.58485	0.887541	9
0.78276	0.862389	7
0.572331	0.951514	7
0.783865	0.94934	8
0.518945	0.941493	4
0.844851	0.905506	7
0.793745	0.783253	3
0.636169	0.961111	6
0.761841	0.972379	28
0.63178	0.885727	6
0.71802	0.853687	7
0.369301	0.964678	5
0.10078	0.99496	3
0.729905	0.822396	5
0.793891	0.855895	6
0.474929	0.90586	4
0.23188	0.974154	3
0.359185	0.947703	6
0.272703	0.96477	3
0.83875	0.90156	23
0.40219	0.95586	5
0.783021	0.94377	4
0.509379	0.967745	16
0.623047	0.925955	28
0.764554	0.926041	29
0.536802	0.925404	5
0.511715	0.977395	7
0.405849	0.926596	3
0.820607	0.891734	11
0.934791	0.78089	8
0.107113	0.994312	3
0.835921	0.83572	10
0.591998	0.943706	5
0.58742	0.873953	6
0.657363	0.964613	8
0.38373	0.99111	12
0.714425	0.882433	35
0.464491	0.971298	8
0.805108	0.931333	15
0.670332	0.861109	6
0.443194	0.925612	5
0.824384	0.883637	47
0.533206	0.915127	8
0.552492	0.969271	6
0.732272	0.9129	9
0.575861	0.931099	7
0.255262	0.980341	4
0.801857	0.874447	10
0.797434	0.874305	4
0.353854	0.969247	5
0.464978	0.906769	3
0.561713	0.940714	28
0.794708	0.809271	4
0.424798	0.931843	5
0.419936	0.980207	5
0.616166	0.911764	11
0.763749	0.876853	9
0.316182	0.97707	4
0.788524	0.892429	21
0.502368	0.899195	4
0.161387	0.987921	4
0.554681	0.874482	3
0.736429	0.94492	18
0.506845	0.914299	5
0.442929	0.933634	5
0.601434	0.902411	5
0.432447	0.948223	4
0.77876	0.830489	5
0.638699	0.987856	53
0.305489	0.956369	3
0.559237	0.875731	7
0.419856	0.936071	6
0.552098	0.939328	34
0.920108	0.830484	8
0.33867	0.982468	35
0.521961	0.952137	37
0.598992	0.859861	4
0.389109	0.932717	4
0.655022	0.947194	12
0.463498	0.938104	33
0.427509	0.949032	9
0.260306	0.96775	3
0.343105	0.963424	7
0.671582	0.931081	13
0.512486	0.937044	5
0.510954	0.937754	22
0.612611	0.866073	6
0.757586	0.927919	9
0.572521	0.987067	23
0.347159	0.984432	20
0.837053	0.850753	20
0.175159	0.985004	3
0.446776	0.91302	3
0.773439	0.905094	8
0.482122	0.90486	5
0.656949	0.948502	12
0.810797	0.82526	16
0.615531	0.895731	8
0.779056	0.958412	62
0.687558	0.957428	10
0.731994	0.869832	5
0.529331	0.964963	8
0.477926	0.909133	4
0.332898	0.948807	3
0.583968	0.886686	5
0.821379	0.84289	9
0.501854	0.940451	7
0.770548	0.883336	5
0.247406	0.970732	3
0.618315	0.957148	24
0.889901	0.910827	7
0.780088	0.879022	20
0.642266	0.906842	8
0.269676	0.965508	3
0.741398	0.888895	12
0.8075	0.798038	6
0.7255	0.809418	3
0.635437	0.883249	21
0.181771	0.98403	4
0.83449	0.855628	13
0.196807	0.981179	3
0.428704	0.923097	6
0.515248	0.88894	3
0.272581	0.965782	4
0.510792	0.980731	15
0.682464	0.825979	3
0.622426	0.929327	13
0.343509	0.987957	26
0.563976	0.918327	5
0.409961	0.95968	8
0.702876	0.819205	4
0.635443	0.968925	14
0.31108	0.956122	4
0.692724	0.957433	15
0.521726	0.967155	17
0.800423	0.826955	11
0.06118	0.998134	3
0.890911	0.746659	3
0.722832	0.863981	12

## Sheet: Figure 3h
Figure 3h
Interval	Experiment Density	Random Mean Density
0-5	12.288	11.008
5-10	11.328	11.3707
10-15	3.84	4.352
15-20	1.728	1.55733
20-25	0.896	0.938667
25-30	0.384	0.512
30-35	0.64	0.469333
35-40	0.256	0.213333
40-45	0.256	0.128
45-50	0	0.128
50-55	0.064	0.106667
55-60	0.128	0.042667
60-65	0	0
65-70	0	0
>70	0.128	0.085333

## Sheet: Figure 3i
Figure 3i
Oblateness	Aspect ratio	Number of atoms
0.0704857	0.997525	3
0.101622	0.994876	3
0.126113	0.992141	3
0.183617	0.983557	3
0.193925	0.981711	3
0.217969	0.977059	3
0.282343	0.962376	3
0.287961	0.960952	3
0.296037	0.984292	3
0.385469	0.976234	3
0.401872	0.927877	3
0.402733	0.99051	3
0.44673	0.936712	3
0.447482	0.986574	3
0.45546	0.910053	3
0.455739	0.964804	3
0.458671	0.917432	3
0.459183	0.96583	3
0.483346	0.900344	3
0.492181	0.897216	3
0.499489	0.952893	3
0.514437	0.942672	3
0.524186	0.971658	3
0.532379	0.965316	3
0.547918	0.899296	3
0.551104	0.919326	3
0.55114	0.945291	3
0.560418	0.917907	3
0.573811	0.913586	3
0.608522	0.854264	3
0.614999	0.972186	3
0.61665	0.938364	3
0.616755	0.864326	3
0.619409	0.935353	3
0.625549	0.921831	3
0.62631	0.921041	3
0.626757	0.917894	3
0.641457	0.9583	3
0.646302	0.918507	3
0.648827	0.94771	3
0.666523	0.843263	3
0.668335	0.942736	3
0.668668	0.831281	3
0.669794	0.920907	3
0.675525	0.933119	3
0.676905	0.975057	3
0.681401	0.845653	3
0.695971	0.821335	3
0.69816	0.958945	3
0.698176	0.901632	3
0.702209	0.849213	3
0.703462	0.869214	3
0.707607	0.851871	3
0.718982	0.901229	3
0.722296	0.859003	3
0.723119	0.884646	3
0.726068	0.824289	3
0.74084	0.846884	3
0.744535	0.899038	3
0.747047	0.846859	3
0.749034	0.862136	3
0.753829	0.91829	3
0.757359	0.902355	3
0.76734	0.888824	3
0.771436	0.864495	3
0.783402	0.869019	3
0.795181	0.878424	3
0.79519	0.904776	3
0.809917	0.829025	3
0.815445	0.919734	3
0.819209	0.891806	3
0.819539	0.882468	3
0.853621	0.766302	3
0.897155	0.814407	3
0.901676	0.862811	3
0.919611	0.889127	3
0.924323	0.833665	3
0.0488701	0.998808	4
0.228722	0.974827	4
0.262019	0.974213	4
0.263085	0.975577	4
0.266032	0.975288	4
0.283333	0.972075	4
0.288894	0.983362	4
0.308892	0.955456	4
0.332608	0.973438	4
0.396309	0.961422	4
0.461236	0.908064	4
0.468986	0.948574	4
0.536514	0.949322	4
0.538515	0.88847	4
0.5432	0.878727	4
0.551752	0.966795	4
0.553001	0.908859	4
0.561453	0.918575	4
0.581154	0.958574	4
0.583876	0.937086	4
0.615083	0.938059	4
0.617277	0.850939	4
0.621371	0.902656	4
0.642853	0.935414	4
0.647319	0.879349	4
0.666368	0.846337	4
0.673514	0.96198	4
0.68767	0.875009	4
0.713996	0.881156	4
0.724107	0.921817	4
0.725562	0.84	4
0.736476	0.874637	4
0.74396	0.80232	4
0.751345	0.801845	4
0.788406	0.834488	4
0.804759	0.939446	4
0.807718	0.813972	4
0.80893	0.798968	4
0.823741	0.854818	4
0.829833	0.776348	4
0.833363	0.860272	4
0.83551	0.825835	4
0.841916	0.770191	4
0.849382	0.962999	4
0.854495	0.799113	4
0.869275	0.790288	4
0.870488	0.880134	4
0.918303	0.817728	4
0.919082	0.975282	4
0.932659	0.861917	4
0.950547	0.85816	4
0.957553	0.840058	4
0.103513	0.994685	5
0.268939	0.965687	5
0.33045	0.949501	5
0.34912	0.986986	5
0.358714	0.941273	5
0.364171	0.955228	5
0.423744	0.920747	5
0.461653	0.98132	5
0.465797	0.962745	5
0.483185	0.926447	5
0.532658	0.960108	5
0.548051	0.979343	5
0.552967	0.912448	5
0.552987	0.87511	5
0.565522	0.911482	5
0.568623	0.941668	5
0.573446	0.995515	5
0.591466	0.860716	5
0.598867	0.92186	5
0.604799	0.936111	5
0.605188	0.883832	5
0.619812	0.970184	5
0.621918	0.849172	5
0.631803	0.875783	5
0.640054	0.863857	5
0.681054	0.918219	5
0.686321	0.857168	5
0.691626	0.970798	5
0.696794	0.963566	5
0.69816	0.980781	5
0.702527	0.877746	5
0.705536	0.836917	5
0.706308	0.974538	5
0.719093	0.811884	5
0.727225	0.857427	5
0.736723	0.892392	5
0.73984	0.81811	5
0.741271	0.803353	5
0.746646	0.865088	5
0.75402	0.924074	5
0.75435	0.818183	5
0.761261	0.862033	5
0.763572	0.938511	5
0.768363	0.8851	5
0.769973	0.834201	5
0.771406	0.887192	5
0.774079	0.790768	5
0.785854	0.826755	5
0.788286	0.86429	5
0.799099	0.806975	5
0.805276	0.970937	5
0.810885	0.879211	5
0.821549	0.871121	5
0.822281	0.918513	5
0.847592	0.775457	5
0.863874	0.879754	5
0.865585	0.838324	5
0.879524	0.872693	5
0.887397	0.934471	5
0.887612	0.88967	5
0.892931	0.886165	5
0.90207	0.750383	5
0.943228	0.774107	5
0.0569192	0.998384	6
0.194381	0.981627	6
0.206672	0.979304	6
0.253367	0.96937	6
0.310583	0.955	6
0.383419	0.933719	6
0.406421	0.926411	6
0.420826	0.92171	6
0.43616	0.916608	6
0.460544	0.966712	6
0.50121	0.900465	6
0.519008	0.952416	6
0.519619	0.965931	6
0.527421	0.976143	6
0.529221	0.892372	6
0.538706	0.880382	6
0.549228	0.903586	6
0.555868	0.935353	6
0.564135	0.870966	6
0.591379	0.989308	6
0.595202	0.89228	6
0.598526	0.859846	6
0.602435	0.886373	6
0.603548	0.883641	6
0.617377	0.987971	6
0.635692	0.982943	6
0.669344	0.865033	6
0.680312	0.964349	6
0.687982	0.83072	6
0.712506	0.859024	6
0.718952	0.862271	6
0.728249	0.896017	6
0.737499	0.873647	6
0.738042	0.859137	6
0.747237	0.817611	6
0.749832	0.897868	6
0.754703	0.825412	6
0.768546	0.839175	6
0.781033	0.881311	6
0.782017	0.981962	6
0.790067	0.965037	6
0.814238	0.807673	6
0.814419	0.828687	6
0.820573	0.855163	6
0.820887	0.772931	6
0.828473	0.861292	6
0.831244	0.844981	6
0.83662	0.854767	6
0.865131	0.95822	6
0.877919	0.868237	6
0.879768	0.898343	6
0.922267	0.983641	6
0.947972	0.819944	6
0.978205	0.780744	6
0.244167	0.971461	7
0.272424	0.964838	7
0.307327	0.961264	7
0.496001	0.991415	7
0.51977	0.971086	7
0.535319	0.881625	7
0.53734	0.886587	7
0.550876	0.914687	7
0.552454	0.940984	7
0.56234	0.941725	7
0.5639	0.900659	7
0.568613	0.908731	7
0.575172	0.938201	7
0.578782	0.865488	7
0.579832	0.972613	7
0.593175	0.860072	7
0.623296	0.96807	7
0.640795	0.929629	7
0.644085	0.936009	7
0.671135	0.887973	7
0.671851	0.947754	7
0.68614	0.983854	7
0.691749	0.90047	7
0.717986	0.813296	7
0.7296	0.821665	7
0.731244	0.811857	7
0.732586	0.900274	7
0.741877	0.80312	7
0.771351	0.880704	7
0.776383	0.929657	7
0.781945	0.924309	7
0.80472	0.903214	7
0.805506	0.879383	7
0.806231	0.855017	7
0.8212	0.773652	7
0.836851	0.857382	7
0.871021	0.820295	7
0.886148	0.83265	7
0.932265	0.911732	7
0.932852	0.893469	7
0.937501	0.729537	7
0.0650997	0.997915	8
0.178505	0.984439	8
0.28686	0.967185	8
0.320877	0.952182	8
0.352499	0.943121	8
0.367452	0.938644	8
0.369288	0.938079	8
0.401315	0.928055	8
0.495344	0.931907	8
0.567436	0.904246	8
0.573169	0.888789	8
0.587	0.869172	8
0.590783	0.860974	8
0.600718	0.959241	8
0.616089	0.973898	8
0.617762	0.892609	8
0.621979	0.896803	8
0.641133	0.886201	8
0.667504	0.91575	8
0.670273	0.960204	8
0.689792	0.872017	8
0.693587	0.932417	8
0.697077	0.864544	8
0.704349	0.883812	8
0.704813	0.86757	8
0.733945	0.897643	8
0.745757	0.976655	8
0.759878	0.904273	8
0.769095	0.863386	8
0.770541	0.943512	8
0.78407	0.821368	8
0.825204	0.837439	8
0.835007	0.907966	8
0.861415	0.776994	8
0.871265	0.916556	8
0.906311	0.840274	8
0.93724	0.841627	8
0.13377	0.991171	9
0.243083	0.971703	9
0.423485	0.940177	9
0.466854	0.977315	9
0.502925	0.967262	9
0.530609	0.957519	9
0.567347	0.90148	9
0.591893	0.860556	9
0.603581	0.889238	9
0.611062	0.925169	9
0.625377	0.928258	9
0.642994	0.849141	9
0.649153	0.954005	9
0.696943	0.885741	9
0.709393	0.946641	9
0.719377	0.873994	9
0.729223	0.951279	9
0.729688	0.941606	9
0.73686	0.912619	9
0.74528	0.992605	9
0.794872	0.945623	9
0.849055	0.767084	9
0.953795	0.791076	9
0.268145	0.968859	10
0.29455	0.959253	10
0.44976	0.956983	10
0.46522	0.940387	10
0.50433	0.908302	10
0.548664	0.92236	10
0.592353	0.869509	10
0.597652	0.939412	10
0.607746	0.978741	10
0.658979	0.963116	10
0.68469	0.90025	10
0.709838	0.909143	10
0.713708	0.852826	10
0.742963	0.887269	10
0.746651	0.898222	10
0.754849	0.959592	10
0.781426	0.903902	10
0.794316	0.900966	10
0.809203	0.879737	10
0.846426	0.856351	10
0.855135	0.779528	10
0.979917	0.802825	10
0.341923	0.946217	11
0.371352	0.937464	11
0.384691	0.93394	11
0.384947	0.966245	11
0.475336	0.950857	11
0.505902	0.969932	11
0.517853	0.927351	11
0.542022	0.938083	11
0.583522	0.910278	11
0.583576	0.928693	11
0.609143	0.945905	11
0.612699	0.957891	11
0.641647	0.90607	11
0.662396	0.869187	11
0.673264	0.973092	11
0.682758	0.869027	11
0.757026	0.83811	11
0.758982	0.947822	11
0.812384	0.86508	11
0.816914	0.920637	11
0.823449	0.803921	11
0.869337	0.759511	11
0.929987	0.862355	11
0.336988	0.947639	12
0.381603	0.987917	12
0.545146	0.940105	12
0.54728	0.925688	12
0.567825	0.86959	12
0.582264	0.934452	12
0.607941	0.98552	12
0.678683	0.828796	12
0.705345	0.81989	12
0.731262	0.912499	12
0.848449	0.871573	12
0.461876	0.940074	13
0.472635	0.939417	13
0.504541	0.93602	13
0.507444	0.968355	13
0.635727	0.975257	13
0.736866	0.901121	13
0.779826	0.907077	13
0.787921	0.85958	13
0.197915	0.980972	14
0.228463	0.974881	14
0.506132	0.964522	14
0.521505	0.88667	14
0.585873	0.906613	14
0.666536	0.961951	14
0.670936	0.885803	14
0.744466	0.917938	14
0.845695	0.78335	14
0.875096	0.851056	14
0.96948	0.767728	14
0.336526	0.947772	15
0.384827	0.93998	15
0.454023	0.945446	15
0.509106	0.914614	15
0.572104	0.877415	15
0.767949	0.95074	15
0.900188	0.789657	15
0.312493	0.960496	16
0.332724	0.949172	16
0.446731	0.977861	16
0.506028	0.892265	16
0.552415	0.90873	16
0.599261	0.94116	16
0.626941	0.968812	16
0.698965	0.953259	16
0.717707	0.856432	16
0.734912	0.965451	16
0.892739	0.868429	16
0.170065	0.985845	17
0.362115	0.940252	17
0.691933	0.861864	17
0.714808	0.852355	17
0.744979	0.908979	17
0.88689	0.772335	17
0.315182	0.953749	18
0.554425	0.973108	18
0.715308	0.961233	18
0.739832	0.896253	18
0.760532	0.868495	18
0.843153	0.785653	18
0.664431	0.980598	19
0.939521	0.733355	19
0.527316	0.939683	20
0.790005	0.817565	20
0.914528	0.94929	21
0.514667	0.88915	22
0.551304	0.875733	22
0.577816	0.867752	22
0.741758	0.863645	22
0.405385	0.956952	23
0.700967	0.831148	23
0.744066	0.822336	23
0.420551	0.968793	24
0.510078	0.928146	24
0.551695	0.951435	24
0.556505	0.881393	24
0.60171	0.969896	24
0.685921	0.824649	25
0.688486	0.944652	26
0.703539	0.866426	26
0.620581	0.920648	27
0.548271	0.927057	28
0.370607	0.973155	29
0.640883	0.921088	29
0.631798	0.929637	31
0.896245	0.756899	31
0.188359	0.982719	32
0.552418	0.875321	32
0.801595	0.826284	33
0.471057	0.998205	34
0.527634	0.926902	34
0.550933	0.895205	34
0.666959	0.843664	34
0.727347	0.92781	35
0.599263	0.947782	39
0.714743	0.904721	39
0.434968	0.974808	40
0.896947	0.859096	40
0.528774	0.927124	42
0.588213	0.939104	44
0.947046	0.825262	44
0.870836	0.91244	45
0.108579	0.994157	52
0.100647	0.994973	56
0.756219	0.864475	59
0.680917	0.935489	148

[truncated: 28 more sheets: Figure S1e, Figure S1h, Figure S2a, Figure S2b, Figure S2c, Figure S4a, Figure S4b, Figure S5b, Figure S6b, Figure S6c, Figure S7g, Figure S8, Figure S9, Figure S10, Figure S11, Figure S12, Figure S13a2, Figure S13b1, Figure S13b2, Figure S13c1 …]
